# Supplementary material for: Telomerase-positive circulating tumor cells are associated with poor prognosis via a neutrophil-mediated inflammatory immune environment in glioma
Source: BMC Med. 2021 Nov 12;19:277. doi: 10.1186/s12916-021-02138-7 (PMC8588721; doi:10.1186/s12916-021-02138-7)
Supplement: Supplementary file 2 — Additional file 2. [file 12916_2021_2138_MOESM2_ESM.xlsx]

## Sheet: Sheet1
Supplementary Table S1. Characteristic details of the glioma patients enrolled and the number of CTCs
No.	Age	Sex	Preoperative-CTC	Postoperative-CTC	Pathlogoic type	Grade
1	20	0	0	0	A	2
2	23	1	0	0	A	2
3	27	0	16	0	AO	3
4	29	1	3	0	A	3
5	29	0	8	0	OA	3
6	30	0	18	0	AOA	3
7	34	1	1	0	OA	2
8	34	1	16	0	GBM	4
9	35	0	1	0	OA	2
10	36	0	43	0	O	2
11	38	0	2	0	OA	3
12	39	0	6	0	AOA	3
13	40	0	3	0	O	2
14	40	0	14	0	GBM	4
15	41	1	4	0	GBM	4
16	41	1	4	0	GBM	4
17	41	1	3	0	AOA	3
18	41	0	3	0	O	2
19	41	1	2	0	A	4
20	43	0	0	0	OA	2
21	44	0	3	0	A	2
22	44	0	2	0	OA	2
23	45	1	4	0	AOA	3
24	47	0	1	0	A	2
25	49	0	6	0	A	2
26	49	0	0	0	GBM	4
27	51	0	6	0	GBM	4
28	51	0	1	0	GBM	4
29	52	1	0	0	AOA	3
30	53	0	2	0	GBM	4
31	54	1	2	0	OA	3
32	57	0	3	0	GBM	4
33	58	1	22	0	GBM	4
34	62	1	2	0	AO	3
35	63	1	0	0	GBM	4
36	65	0	2	0	AOA	3
37	68	0	5	0	GBM	4
38	23	0	5	1	AO	3
39	30	0	22	1	OA	3
40	31	0	2	1	GBM	4
41	39	0	2	1	OA	2
42	40	0	2	1	OA	2
43	40	0	9	1	AOA	3
44	40	0	8	1	OA	2
45	43	1	5	1	OA	2
46	43	0	0	1	AOA	3
47	43	1	13	1	GBM	4
48	53	0	2	1	GBM	4
49	53	1	16	1	A	2
50	54	1	12	1	GBM	4
51	58	0	4	1	OA	2
52	62	1	2	1	AOA	3
53	62	1	3	1	OA	2
54	22	1	4	2	OA	3
55	25	0	8	2	OA	2
56	31	0	2	2	OA	3
57	35	0	6	2	OA	2
58	41	0	9	2	AO	4
59	51	0	0	2	GBM	4
60	56	0	8	2	OA	3
61	70	0	4	2	GBM	4
62	28	1	9	3	AOA	3
63	28	0	18	3	A	2
64	41	1	2	3	A	2
65	42	0	8	3	O	2
66	50	0	1	3	AOA	3
67	58	0	5	3	GBM	4
68	59	0	5	3	OA	2
69	13	1	15	4	OA	3
70	20	0	30	4	O	2
71	42	0	20	4	GBM	4
72	42	0	3	4	GBM	4
73	50	1	10	4	GBM	4
74	65	0	5	4	GBM	4
75	65	0	5	4	GBM	4
76	25	0	5	5	AO	3
77	27	1	2	5	OA	2
78	41	0	18	5	A	4
79	41	1	5	5	GBM	4
80	43	1	0	5	A	2
81	51	1	0	5	A	2
82	16	1	56	6	A	2
83	31	0	12	6	A	1
84	39	0	0	6	AO	3
85	53	0	12	6	OA	4
86	57	1	6	6	GBM	4
87	26	1	11	7	A	2
88	49	0	10	7	AOA	3
89	23	0	2	8	OA	2
90	36	0	16	8	GBM	4
91	41	0	16	8	AO	3
92	47	0	11	8	A	2
93	63	0	4	8	GBM	4
94	19	1	1	9	A	1
95	43	0	21	9	AOA	3
96	43	0	13	10	OA	2
97	42	0	14	11	OA	4
98	43	0	1	11	GBM	4
99	35	1	3	12	OA	2
100	66	1	25	12	A	3
101	26	0	15	16	AOA	4
102	45	1	35	16	OA	2
103	37	0	31	19	AOA	3
104	39	1	38	20	GBM	4
105	58	0	13	23	AO	3
106	52	0	8	39	OA	2
A, astrocytoma; O, oligodendroglioma; AO, anaplastic oligodendroglioma; OA, oligoastrocytoma; AOA, anaplastic oligoastrocytoma; GBM, glioblastoma multiforme. Sex: 0, Male; 1, Female.
