# Supplementary material for: Telomerase-positive circulating tumor cells are associated with poor prognosis via a neutrophil-mediated inflammatory immune environment in glioma
Source: BMC Med. 2021 Nov 12;19:277. doi: 10.1186/s12916-021-02138-7 (PMC8588721; doi:10.1186/s12916-021-02138-7)
Supplement: Supplementary file 3 — Additional file 3. [file 12916_2021_2138_MOESM3_ESM.xlsx]

## Sheet: Sheet1
Supplementary Table S2. Characteristics of the glioma patients with the mean of CTCs
	No of patients (%)	Preoperative-CTC（Mean±SD）	p	Postoperative-CTC（Mean±SD）	p
Sex
Female	37(34.9)	9.08±2.02	0.586	3.51±0.80	0.7855
Male	69(65.1)	8.12±1.00		3.94±0.76
Pathologic type
A	19(17.9)	9.74±3.11	0.8047	3.69±0.85	0.7079
O	5(4.7)	17.4±8.12		1.40±0.87
AO	8(7.5)	8.25±2.20		5.63±2.69
OA	29(27.4)	6.86±1.39		4.52±1.46
AOA	15(14.2)	8.73±2.33		4.00±1.59
GBM	30(28.3)	7.60±1.52		2.97±0.79
Grade
1	2(1.9)	6.50±5.50	0.707	7.50±1.50	0.3759
2	37(34.9)	8.68±2.08		4.00±1.16
3	31(29.2)	8.52±1.48		3.55±1.01
4	36(34.0)	8.28±1.34		3.58±0.79
KPS
60	2(1.8)	10.00±5.00	0.6044	10.50±5.50	0.0534
70	10(9.5)	9.30±3.63		5.20±1.86
80	25(23.6)	8.92±2.18		4.68±1.75
90	66(62.3)	7.96±1.18		2.71±0.42
100	3(2.8)	11.67±2.96		11.00±6.25
Ki67
≤5%	51(53.7)	10.55±1.68	0.03	4.28±0.77	0.6673
5%-10%	12(12.6)	8.00±1.77		3.33±1.00
＞10%	32(33.7)	5.28±1.23		4.03±1.34
MGMT
Positive	60(63.2)	7.08±1.13	0.0244	3.10±0.47	0.4841
Negative	35(36.8)	11.09±1.99		5.77±1.44
P53
Positive	51(54.3)	9.14±1.58	0.7402	3.29±0.52	0.8215
Negative	43(45.7)	8.05±1.33		5.05±1.21
EGFR
Positive	77(81.1)	9.64±1.24	0.0359	4.53±0.74	0.1917
Negative	18(18.9)	3.94±0.81		2.17±0.65
PTEN
Positive	59(62.1)	6.37±1.04	0.0074	3.12±0.47	0.5164
Negative	36(37.9)	12.14±2.03		5.67±1.42
GFAP
Positive	93(95.9)	8.75±1.06	0.3317	4.03±0.63	0.8359
Negative	4(4.1)	4.50±2.90		3.50±2.36
VEGF
Positive	14(14.7)	3.86±0.82	0.0875	1.79±0.66	0.0903
Negative	81(85.3)	9.37±1.19		4.48±0.71
A, astrocytoma; O, oligodendroglioma; AO, anaplastic oligodendroglioma; OA, oligoastrocytoma; AOA, anaplastic oligoastrocytoma; GBM, glioblastoma multiforme; KPS, Karnofsky performance scale.
