# Supplementary material for: Telomerase-positive circulating tumor cells are associated with poor prognosis via a neutrophil-mediated inflammatory immune environment in glioma
Source: BMC Med. 2021 Nov 12;19:277. doi: 10.1186/s12916-021-02138-7 (PMC8588721; doi:10.1186/s12916-021-02138-7)
Supplement: Supplementary file 4 — Additional file 4. [file 12916_2021_2138_MOESM4_ESM.xlsx]

## Sheet: Sheet1
Supplementary Table S3. The number of CTC number and clinical blood examination data of 79 glioma patients.
No	CTC	Lym_per	Mon_per	Neu_per
1	0	28.8	7.2	59.7
2	0	29.6	7.1	61
3	0	41.9	6.7	51.4
4	0	19	8.2	70.8
5	0	48.6	6.2	42
6	0	34.1	6.5	56.3
7	0	41.9	6.6	51.3
8	0	38	6.4	51.1
9	0	43.4	6.4	48.8
10	0	23	9.1	67.9
11	0	35	6.1	59
12	0	54.5	2.8	42.7
13	0	35.1	4.6	58.5
14	0	30.8	6.3	61.6
15	0	27	15	58
16	0	31	8.4	60.6
17	0	33.2	7.3	59.5
18	0	28.7	3.9	63.4
19	0	23.6	6.5	69.9
20	0	44.5	4.3	51.2
21	0	51.6	4.8	43.6
22	0	30.3	4.7	63.2
23	0	32.5	6.6	60.9
24	0	32.3	6	60.9
25	0	36.6	4.7	56.3
26	0	28	5.3	65.2
27	0	41	6.4	51.2
28	1	30.9	10.8	58.2
29	1	30.5	4.9	56.7
30	1	13.6	7.7	77.5
31	1	25.3	4	69.6
32	1	42.9	4.8	52.3
33	1	30.4	11.6	57.1
34	1	32.6	10.1	56.1
35	1	53	6.2	39.4
36	1	26.7	6	65.5
37	1	34.1	5.6	58.1
38	1	34.5	6.6	59
39	1	38.7	6	52.1
40	1	32.3	3.6	64.1
41	2	26.6	5	67.1
42	2	39.3	7.6	47.4
43	2	33.2	7.1	57.6
44	2	20.4	5.2	71.5
45	2	34.3	5.1	59.7
46	3	19.3	8.8	71.3
47	3	38.4	5.5	55.5
48	3	32	4.2	62.4
49	3	27.1	6.2	66.2
50	4	12.5	8	79
51	4	29.5	7.2	63
52	4	22.9	5.1	71.1
53	4	31.5	8.3	60.2
54	4	21.4	5.6	72.1
55	4	27.1	6.7	63.6
56	5	19.5	6.35	74.15
57	5	18.31	8.43	73.26
58	5	22.1	6	71
59	6	12.7	7.8	79.5
60	6	24.9	4.3	70.8
61	6	20.9	5.3	72.1
62	7	24	5.6	69
63	7	21.8	4.8	73.4
64	8	28.7	6.7	64.6
65	8	26.2	4.8	68.9
66	8	23.1	11.2	65.2
67	8	26.7	7.9	64
68	8	21.6	11.2	65.3
69	9	29.1	4.3	66.6
70	10	26.5	2.8	70.7
71	11	20.4	4.2	73.6
72	12	29	5.1	65.9
73	12	3.8	8.5	87.71
74	16	31.3	5	63.7
75	16	10.2	7.7	81
76	19	8.8	2.3	68.3
77	20	8.3	6.3	85.2
78	23	5	4.5	90.5
79	39	8	4.4	87.6
