# Supplementary material for: Telomerase-positive circulating tumor cells are associated with poor prognosis via a neutrophil-mediated inflammatory immune environment in glioma
Source: BMC Med. 2021 Nov 12;19:277. doi: 10.1186/s12916-021-02138-7 (PMC8588721; doi:10.1186/s12916-021-02138-7)
Supplement: Supplementary file 5 — Additional file 5. [file 12916_2021_2138_MOESM5_ESM.csv]

Supplementary Table S4. The significant GO terms enriched by the genes that were significant correlated with CTC negative group.
	ID	Description	GeneRatio	BgRatio	pvalue	p.adjust	qvalue	geneID	Count
GO:0042110	GO:0042110	T cell activation	34/245	464/18670	3.56E-16	6.97E-13	6.14E-13	CCR9/CD8A/CD8B/ZFP36L2/KLRK1/RORA/CLC/CD1C/KIT/FOXJ1/XCL1/BCL2/SPN/JAG2/BCL11B/CD2/CD28/CD3D/CD3E/CD3G/CD6/LCK/PRKCQ/BATF/ICOS/CASP8/CCR2/SIRPG/CD160/CD70/DPP4/IFNG/RORC/GATA3	34
GO:0030098	GO:0030098	lymphocyte differentiation	30/245	353/18670	4.18E-16	6.97E-13	6.14E-13	BLNK/CCR9/CD19/CR2/MS4A1/CD8A/FLT3LG/ZFP36L2/RORA/KIT/FOXJ1/BCL2/SPN/CDH17/JAG2/BCL11B/CD2/CD28/CD3D/CD3E/CD3G/ITM2A/LCK/BATF/ATM/CCR2/TOX/IFNG/RORC/GATA3	30
GO:0030217	GO:0030217	T cell differentiation	21/245	240/18670	7.68E-12	8.54E-09	7.52E-09	CCR9/CD8A/ZFP36L2/RORA/KIT/FOXJ1/BCL2/SPN/JAG2/BCL11B/CD2/CD28/CD3D/CD3E/CD3G/LCK/BATF/CCR2/IFNG/RORC/GATA3	21
GO:0070661	GO:0070661	leukocyte proliferation	22/245	298/18670	6.80E-11	5.68E-08	5.00E-08	CD19/CR2/MS4A1/FLT3LG/CLC/IL5RA/CSF1R/KIT/FOXJ1/XCL1/BCL2/SPN/CD28/CD3E/CD6/PRKCQ/ATM/CCR2/BST2/CD38/CD70/HELLS	22
GO:0002449	GO:0002449	lymphocyte mediated immunity	23/245	352/18670	2.81E-10	1.88E-07	1.65E-07	CD19/CR2/CD8A/GZMM/PRF1/KLRD1/KLRK1/CLC/CD1C/CD1E/FOXJ1/XCL1/GZMB/KIR3DL1/CD28/CD96/SH2D1A/BATF/CCR2/CD160/CD70/LTA/GATA3	23
GO:0045058	GO:0045058	T cell selection	10/245	47/18670	4.26E-10	2.37E-07	2.09E-07	BCL2/SPN/JAG2/BCL11B/CD28/CD3D/CD3E/CD3G/BATF/GATA3	10
GO:0051249	GO:0051249	regulation of lymphocyte activation	26/245	485/18670	1.32E-09	6.30E-07	5.55E-07	CD19/FLT3LG/ZFP36L2/KLRK1/CLC/FOXJ1/XCL1/BCL2/SPN/CD2/CD28/CD3E/CD6/LCK/PRKCQ/ICOS/ATM/CCR2/SIRPG/TOX/CD160/CD38/CD70/DPP4/IFNG/GATA3	26
GO:0046631	GO:0046631	alpha-beta T cell activation	14/245	138/18670	3.85E-09	1.61E-06	1.42E-06	RORA/XCL1/BCL2/SPN/BCL11B/CD28/CD3E/PRKCQ/BATF/CCR2/CD160/IFNG/RORC/GATA3	14
GO:0046651	GO:0046651	lymphocyte proliferation	18/245	272/18670	2.16E-08	7.61E-06	6.70E-06	CD19/CR2/MS4A1/FLT3LG/CLC/FOXJ1/XCL1/BCL2/SPN/CD28/CD3E/CD6/PRKCQ/ATM/CCR2/CD38/CD70/HELLS	18
GO:0032943	GO:0032943	mononuclear cell proliferation	18/245	274/18670	2.42E-08	7.61E-06	6.70E-06	CD19/CR2/MS4A1/FLT3LG/CLC/FOXJ1/XCL1/BCL2/SPN/CD28/CD3E/CD6/PRKCQ/ATM/CCR2/CD38/CD70/HELLS	18
GO:0033077	GO:0033077	T cell differentiation in thymus	10/245	70/18670	2.51E-08	7.61E-06	6.70E-06	ZFP36L2/FOXJ1/BCL2/JAG2/BCL11B/CD28/CD3D/CD3E/CD3G/GATA3	10
GO:1903039	GO:1903039	positive regulation of leukocyte cell-cell adhesion	16/245	218/18670	3.19E-08	8.45E-06	7.44E-06	KLRK1/XCL1/CD28/CD3E/CD6/LCK/PRKCQ/SKAP1/ICOS/CCR2/SIRPG/CD160/CD70/DPP4/IFNG/GATA3	16
GO:0002696	GO:0002696	positive regulation of leukocyte activation	21/245	380/18670	3.29E-08	8.45E-06	7.44E-06	FLT3LG/KLRK1/GATA2/XCL1/BCL2/CD2/CD28/CD3E/CD6/LCK/PRKCQ/ICOS/CCR2/SIRPG/TOX/CD160/CD38/CD70/DPP4/IFNG/GATA3	21
GO:0050863	GO:0050863	regulation of T cell activation	19/245	314/18670	3.66E-08	8.72E-06	7.68E-06	KLRK1/CLC/FOXJ1/XCL1/SPN/CD2/CD28/CD3E/CD6/LCK/PRKCQ/ICOS/CCR2/SIRPG/CD160/CD70/DPP4/IFNG/GATA3	19
GO:0070663	GO:0070663	regulation of leukocyte proliferation	16/245	222/18670	4.11E-08	9.15E-06	8.05E-06	FLT3LG/CLC/IL5RA/FOXJ1/XCL1/BCL2/SPN/CD28/CD3E/CD6/PRKCQ/ATM/CCR2/BST2/CD38/CD70	16
GO:0050867	GO:0050867	positive regulation of cell activation	21/245	394/18670	6.10E-08	1.27E-05	1.12E-05	FLT3LG/KLRK1/GATA2/XCL1/BCL2/CD2/CD28/CD3E/CD6/LCK/PRKCQ/ICOS/CCR2/SIRPG/TOX/CD160/CD38/CD70/DPP4/IFNG/GATA3	21
GO:0002460	GO:0002460	adaptive immune response based on somatic recombination of immune receptors built from immunoglobulin superfamily domains	20/245	361/18670	6.80E-08	1.33E-05	1.17E-05	CD19/CR2/CD8A/GZMM/PRF1/RORA/CLC/CD1C/CD1E/FOXJ1/XCL1/SPN/CD28/PRKCQ/BATF/CCR2/CD70/LTA/RORC/GATA3	20
GO:0050870	GO:0050870	positive regulation of T cell activation	15/245	202/18670	7.43E-08	1.38E-05	1.21E-05	KLRK1/XCL1/CD28/CD3E/CD6/LCK/PRKCQ/ICOS/CCR2/SIRPG/CD160/CD70/DPP4/IFNG/GATA3	15
GO:0002706	GO:0002706	regulation of lymphocyte mediated immunity	13/245	149/18670	8.58E-08	1.51E-05	1.33E-05	KLRK1/CLC/CD1C/CD1E/FOXJ1/XCL1/CD28/CD96/SH2D1A/CCR2/CD160/LTA/GATA3	13
GO:0002703	GO:0002703	regulation of leukocyte mediated immunity	15/245	205/18670	9.03E-08	1.51E-05	1.33E-05	KLRK1/CLC/CD1C/CD1E/GATA2/FOXJ1/XCL1/CD28/CD96/SH2D1A/CCR2/CD160/BST2/LTA/GATA3	15
GO:0051251	GO:0051251	positive regulation of lymphocyte activation	19/245	334/18670	9.69E-08	1.54E-05	1.36E-05	FLT3LG/KLRK1/XCL1/BCL2/CD28/CD3E/CD6/LCK/PRKCQ/ICOS/CCR2/SIRPG/TOX/CD160/CD38/CD70/DPP4/IFNG/GATA3	19
GO:1903037	GO:1903037	regulation of leukocyte cell-cell adhesion	18/245	304/18670	1.17E-07	1.78E-05	1.57E-05	KLRK1/FOXJ1/XCL1/SPN/CD28/CD3E/CD6/LCK/PRKCQ/SKAP1/ICOS/CCR2/SIRPG/CD160/CD70/DPP4/IFNG/GATA3	18
GO:0001909	GO:0001909	leukocyte mediated cytotoxicity	11/245	107/18670	1.62E-07	2.36E-05	2.07E-05	GZMM/PRF1/KLRK1/CD1C/CD1E/CTSG/XCL1/GZMB/KIR3DL1/SH2D1A/CD160	11
GO:0045061	GO:0045061	thymic T cell selection	6/245	21/18670	2.21E-07	3.07E-05	2.71E-05	JAG2/CD28/CD3D/CD3E/CD3G/GATA3	6
GO:0070098	GO:0070098	chemokine-mediated signaling pathway	10/245	88/18670	2.32E-07	3.10E-05	2.73E-05	CCR9/CCL22/CCR3/CXCL5/XCL1/XCL2/CCR2/STK39/CCL4/CXCR6	10
GO:0043368	GO:0043368	positive T cell selection	7/245	34/18670	2.45E-07	3.14E-05	2.76E-05	BCL2/SPN/BCL11B/CD3D/CD3E/CD3G/BATF	7
GO:0022409	GO:0022409	positive regulation of cell-cell adhesion	16/245	255/18670	2.77E-07	3.36E-05	2.96E-05	KLRK1/XCL1/CD28/CD3E/CD6/LCK/PRKCQ/SKAP1/ICOS/CCR2/SIRPG/CD160/CD70/DPP4/IFNG/GATA3	16
GO:0032609	GO:0032609	interferon-gamma production	11/245	113/18670	2.84E-07	3.36E-05	2.96E-05	KLRK1/XCL1/SPN/CD2/CD3E/CD96/CCR2/CD160/IL12RB2/LTA/GATA3	11
GO:0070665	GO:0070665	positive regulation of leukocyte proliferation	12/245	139/18670	3.05E-07	3.36E-05	2.96E-05	FLT3LG/IL5RA/XCL1/BCL2/CD28/CD3E/CD6/PRKCQ/CCR2/BST2/CD38/CD70	12
GO:0002429	GO:0002429	immune response-activating cell surface receptor signaling pathway	22/245	473/18670	3.12E-07	3.36E-05	2.96E-05	CD19/CR2/HLA-DQA1/MS4A1/LIME1/KLRK1/CARD9/CLEC10A/BCL2/PSMD4/WASL/CD28/CD3D/CD3E/CD3G/LCK/PRKCQ/SKAP1/TRAT1/CD160/CD38/GATA3	22
GO:0002757	GO:0002757	immune response-activating signal transduction	22/245	473/18670	3.12E-07	3.36E-05	2.96E-05	CD19/CR2/HLA-DQA1/MS4A1/LIME1/KLRK1/CARD9/CLEC10A/BCL2/PSMD4/WASL/CD28/CD3D/CD3E/CD3G/LCK/PRKCQ/SKAP1/TRAT1/CD160/CD38/GATA3	22
GO:0001906	GO:0001906	cell killing	13/245	168/18670	3.49E-07	3.63E-05	3.19E-05	GZMM/PRF1/GNLY/KLRK1/CD1C/CD1E/CTSG/XCL1/GZMB/KIR3DL1/SH2D1A/CD160/IFNG	13
GO:0006968	GO:0006968	cellular defense response	8/245	52/18670	3.59E-07	3.63E-05	3.19E-05	CCR9/PRF1/CCR3/KIR3DL2/SPN/SH2D1A/TRAT1/CCR2	8
GO:0007159	GO:0007159	leukocyte cell-cell adhesion	18/245	337/18670	5.37E-07	5.27E-05	4.64E-05	KLRK1/FOXJ1/XCL1/SPN/CD28/CD3E/CD6/LCK/PRKCQ/SKAP1/ICOS/CCR2/SIRPG/CD160/CD70/DPP4/IFNG/GATA3	18
GO:1990868	GO:1990868	response to chemokine	10/245	97/18670	5.83E-07	5.41E-05	4.76E-05	CCR9/CCL22/CCR3/CXCL5/XCL1/XCL2/CCR2/STK39/CCL4/CXCR6	10
GO:1990869	GO:1990869	cellular response to chemokine	10/245	97/18670	5.83E-07	5.41E-05	4.76E-05	CCR9/CCL22/CCR3/CXCL5/XCL1/XCL2/CCR2/STK39/CCL4/CXCR6	10
GO:0050670	GO:0050670	regulation of lymphocyte proliferation	14/245	208/18670	6.76E-07	6.09E-05	5.36E-05	FLT3LG/CLC/FOXJ1/XCL1/BCL2/SPN/CD28/CD3E/CD6/PRKCQ/ATM/CCR2/CD38/CD70	14
GO:0032944	GO:0032944	regulation of mononuclear cell proliferation	14/245	209/18670	7.16E-07	6.29E-05	5.53E-05	FLT3LG/CLC/FOXJ1/XCL1/BCL2/SPN/CD28/CD3E/CD6/PRKCQ/ATM/CCR2/CD38/CD70	14
GO:0050900	GO:0050900	leukocyte migration	22/245	499/18670	7.68E-07	6.50E-05	5.72E-05	KLRK1/CCL22/SMPD3/THBS4/SLC7A8/CXCL5/CEACAM8/KIT/CEACAM3/FOXJ1/XCL1/SPN/XCL2/WASL/CD2/LCK/SLC7A6/CCR2/SIRPG/STK39/CCL4/GATA3	22
GO:0042113	GO:0042113	B cell activation	17/245	310/18670	7.79E-07	6.50E-05	5.72E-05	BLNK/CD19/CR2/MS4A1/ZFP36L2/KIT/FOXJ1/BCL2/CDH17/CD28/ITM2A/BATF/ATM/CASP8/BST2/CD38/CD70	17
GO:0032649	GO:0032649	regulation of interferon-gamma production	10/245	101/18670	8.51E-07	6.93E-05	6.10E-05	KLRK1/XCL1/CD2/CD3E/CD96/CCR2/CD160/IL12RB2/LTA/GATA3	10
GO:0001819	GO:0001819	positive regulation of cytokine production	21/245	464/18670	9.11E-07	7.24E-05	6.37E-05	KLRK1/RORA/CARD9/CSF1R/XCL1/SPON2/SPN/CD2/CD28/CD3E/CD6/PRKCQ/CASP8/CCR2/CD160/CSF2/IFNG/IL12RB2/LTA/GATA3/IL26	21
GO:0050851	GO:0050851	antigen receptor-mediated signaling pathway	17/245	316/18670	1.01E-06	7.88E-05	6.93E-05	CD19/HLA-DQA1/MS4A1/LIME1/BCL2/PSMD4/CD28/CD3D/CD3E/CD3G/LCK/PRKCQ/SKAP1/TRAT1/CD160/CD38/GATA3	17
GO:1901623	GO:1901623	regulation of lymphocyte chemotaxis	6/245	27/18670	1.13E-06	8.56E-05	7.54E-05	KLRK1/XCL1/XCL2/CCR2/STK39/CCL4	6
GO:0002456	GO:0002456	T cell mediated immunity	10/245	106/18670	1.33E-06	9.89E-05	8.70E-05	CD8A/GZMM/PRF1/CLC/CD1C/CD1E/XCL1/CCR2/CD70/GATA3	10
GO:0002819	GO:0002819	regulation of adaptive immune response	12/245	160/18670	1.38E-06	0.00010031	8.83E-05	CLC/CD1C/CD1E/FOXJ1/XCL1/CD28/PRKCQ/SKAP1/CCR2/CD160/LTA/GATA3	12
GO:0071356	GO:0071356	cellular response to tumor necrosis factor	16/245	291/18670	1.60E-06	0.000113376	9.98E-05	TCL1A/TNFRSF17/ZFP36L2/RORA/CCL22/SMPD3/CHI3L1/MADD/XCL1/PSMD4/XCL2/CASP8/CCL4/CD70/LTA/GATA3	16
GO:2000401	GO:2000401	regulation of lymphocyte migration	8/245	63/18670	1.63E-06	0.000113376	9.98E-05	KLRK1/XCL1/SPN/XCL2/WASL/CCR2/STK39/CCL4	8
GO:0072676	GO:0072676	lymphocyte migration	10/245	111/18670	2.04E-06	0.000138727	0.000122098	KLRK1/CCL22/XCL1/SPN/XCL2/WASL/CCR2/STK39/CCL4/GATA3	10
GO:0042035	GO:0042035	regulation of cytokine biosynthetic process	10/245	114/18670	2.60E-06	0.000173461	0.000152669	SIGIRR/CARD9/FOXJ1/SPN/CD28/CD3E/PRKCQ/CCR2/IFNG/GATA3	10
GO:0050852	GO:0050852	T cell receptor signaling pathway	13/245	202/18670	2.80E-06	0.000183454	0.000161465	HLA-DQA1/LIME1/PSMD4/CD28/CD3D/CD3E/CD3G/LCK/PRKCQ/SKAP1/TRAT1/CD160/GATA3	13
GO:0031343	GO:0031343	positive regulation of cell killing	8/245	68/18670	2.94E-06	0.00018879	0.000166161	PRF1/KLRK1/CD1C/CD1E/XCL1/SH2D1A/CD160/IFNG	8
GO:0035710	GO:0035710	CD4-positive, alpha-beta T cell activation	9/245	92/18670	3.36E-06	0.000211446	0.000186101	RORA/XCL1/SPN/PRKCQ/BATF/CD160/IFNG/RORC/GATA3	9
GO:0034612	GO:0034612	response to tumor necrosis factor	16/245	312/18670	3.94E-06	0.000243248	0.000214092	TCL1A/TNFRSF17/ZFP36L2/RORA/CCL22/SMPD3/CHI3L1/MADD/XCL1/PSMD4/XCL2/CASP8/CCL4/CD70/LTA/GATA3	16
GO:0042089	GO:0042089	cytokine biosynthetic process	10/245	123/18670	5.17E-06	0.000313577	0.00027599	SIGIRR/CARD9/FOXJ1/SPN/CD28/CD3E/PRKCQ/CCR2/IFNG/GATA3	10
GO:0042107	GO:0042107	cytokine metabolic process	10/245	124/18670	5.56E-06	0.000331183	0.000291486	SIGIRR/CARD9/FOXJ1/SPN/CD28/CD3E/PRKCQ/CCR2/IFNG/GATA3	10
GO:0140131	GO:0140131	positive regulation of lymphocyte chemotaxis	5/245	21/18670	6.40E-06	0.000368103	0.000323981	XCL1/XCL2/CCR2/STK39/CCL4	5
GO:0032663	GO:0032663	regulation of interleukin-2 production	7/245	54/18670	6.44E-06	0.000368103	0.000323981	CARD9/XCL1/CD28/CD3E/PRKCQ/CCR2/GATA3	7
GO:0022407	GO:0022407	regulation of cell-cell adhesion	18/245	402/18670	6.51E-06	0.000368103	0.000323981	KLRK1/FOXJ1/XCL1/SPN/CD28/CD3E/CD6/LCK/PRKCQ/SKAP1/ICOS/CCR2/SIRPG/CD160/CD70/DPP4/IFNG/GATA3	18
GO:0045785	GO:0045785	positive regulation of cell adhesion	18/245	403/18670	6.73E-06	0.000371647	0.0003271	KLRK1/XCL1/RHOD/CD28/CD3E/CD6/LCK/PRKCQ/SKAP1/ICOS/ATM/CCR2/SIRPG/CD160/CD70/DPP4/IFNG/GATA3	18
GO:0002699	GO:0002699	positive regulation of immune effector process	13/245	219/18670	6.79E-06	0.000371647	0.0003271	KLRK1/CD1C/CD1E/GATA2/XCL1/SPON2/CD28/SH2D1A/CCR2/CD160/IFNG/LTA/GATA3	13
GO:0002367	GO:0002367	cytokine production involved in immune response	9/245	102/18670	7.90E-06	0.000420778	0.000370342	CLC/KIT/XCL1/SPON2/CD96/CCR2/CD160/BST2/GATA3	9
GO:2000403	GO:2000403	positive regulation of lymphocyte migration	6/245	37/18670	7.94E-06	0.000420778	0.000370342	XCL1/SPN/XCL2/CCR2/STK39/CCL4	6
GO:0031295	GO:0031295	T cell costimulation	7/245	56/18670	8.25E-06	0.000430254	0.000378682	KLRK1/CD28/CD3E/LCK/ICOS/CD160/DPP4	7
GO:0050671	GO:0050671	positive regulation of lymphocyte proliferation	10/245	130/18670	8.47E-06	0.000434929	0.000382797	FLT3LG/XCL1/BCL2/CD28/CD3E/CD6/PRKCQ/CCR2/CD38/CD70	10
GO:0030183	GO:0030183	B cell differentiation	10/245	131/18670	9.06E-06	0.000451625	0.000397491	BLNK/CD19/CR2/MS4A1/ZFP36L2/KIT/BCL2/CDH17/ITM2A/ATM	10
GO:0032946	GO:0032946	positive regulation of mononuclear cell proliferation	10/245	131/18670	9.06E-06	0.000451625	0.000397491	FLT3LG/XCL1/BCL2/CD28/CD3E/CD6/PRKCQ/CCR2/CD38/CD70	10
GO:0031294	GO:0031294	lymphocyte costimulation	7/245	57/18670	9.30E-06	0.000456521	0.000401801	KLRK1/CD28/CD3E/LCK/ICOS/CD160/DPP4	7
GO:0002708	GO:0002708	positive regulation of lymphocyte mediated immunity	9/245	105/18670	1.00E-05	0.000477699	0.000420441	KLRK1/CD1C/CD1E/XCL1/CD28/SH2D1A/CD160/LTA/GATA3	9
GO:0002821	GO:0002821	positive regulation of adaptive immune response	9/245	105/18670	1.00E-05	0.000477699	0.000420441	CD1C/CD1E/XCL1/CD28/PRKCQ/SKAP1/CCR2/LTA/GATA3	9
GO:0002697	GO:0002697	regulation of immune effector process	19/245	462/18670	1.20E-05	0.000565303	0.000497544	CD19/CR2/KLRK1/CLC/CD1C/CD1E/GATA2/FOXJ1/XCL1/SPON2/CD28/CD96/SH2D1A/CCR2/CD160/BST2/IFNG/LTA/GATA3	19
GO:0060326	GO:0060326	cell chemotaxis	15/245	304/18670	1.25E-05	0.000572317	0.000503717	CCR9/KLRK1/CCL22/CCR3/THBS4/CXCL5/KIT/XCL1/FGF18/XCL2/PRKCQ/CCR2/STK39/CCL4/CXCR6	15
GO:0002705	GO:0002705	positive regulation of leukocyte mediated immunity	10/245	136/18670	1.26E-05	0.000572317	0.000503717	KLRK1/CD1C/CD1E/GATA2/XCL1/CD28/SH2D1A/CD160/LTA/GATA3	10
GO:0019835	GO:0019835	cytolysis	6/245	40/18670	1.27E-05	0.000572317	0.000503717	GZMM/PRF1/GZMA/GZMH/GZMB/CSF2	6
GO:0002718	GO:0002718	regulation of cytokine production involved in immune response	8/245	84/18670	1.45E-05	0.00064457	0.00056731	CLC/XCL1/SPON2/CD96/CCR2/CD160/BST2/GATA3	8
GO:0032623	GO:0032623	interleukin-2 production	7/245	62/18670	1.64E-05	0.000709317	0.000624296	CARD9/XCL1/CD28/CD3E/PRKCQ/CCR2/GATA3	7
GO:0046635	GO:0046635	positive regulation of alpha-beta T cell activation	7/245	62/18670	1.64E-05	0.000709317	0.000624296	XCL1/CD28/CD3E/PRKCQ/CCR2/CD160/IFNG	7
GO:0002228	GO:0002228	natural killer cell mediated immunity	7/245	64/18670	2.02E-05	0.000853784	0.000751446	KLRD1/KLRK1/GZMB/KIR3DL1/CD96/SH2D1A/CD160	7
GO:0048247	GO:0048247	lymphocyte chemotaxis	7/245	64/18670	2.02E-05	0.000853784	0.000751446	KLRK1/CCL22/XCL1/XCL2/CCR2/STK39/CCL4	7
GO:0006959	GO:0006959	humoral immune response	16/245	356/18670	2.05E-05	0.000853784	0.000751446	BLNK/CD19/CR2/MS4A1/GNLY/CXCL5/CTSG/FOXJ1/SPON2/BCL2/CD28/SH2D1A/CCR2/IFNG/LTA/GATA3	16
GO:0002822	GO:0002822	regulation of adaptive immune response based on somatic recombination of immune receptors built from immunoglobulin superfamily domains	10/245	145/18670	2.21E-05	0.000909832	0.000800776	CLC/CD1C/CD1E/FOXJ1/XCL1/CD28/PRKCQ/CCR2/LTA/GATA3	10
GO:0032729	GO:0032729	positive regulation of interferon-gamma production	7/245	65/18670	2.24E-05	0.000911923	0.000802616	KLRK1/CD2/CD3E/CCR2/CD160/IL12RB2/LTA	7
GO:0014065	GO:0014065	phosphatidylinositol 3-kinase signaling	10/245	148/18670	2.64E-05	0.001059944	0.000932895	LIME1/PRR5/CAT/KIT/DCN/CD28/LTK/PTPN13/CD160/GATA3	10
GO:0002285	GO:0002285	lymphocyte activation involved in immune response	11/245	181/18670	2.81E-05	0.001103236	0.000970998	CD19/RORA/CD1C/SPN/CDH17/CD28/ITM2A/BATF/IFNG/RORC/GATA3	11
GO:0048015	GO:0048015	phosphatidylinositol-mediated signaling	11/245	181/18670	2.81E-05	0.001103236	0.000970998	LIME1/PRR5/CAT/CSF1R/KIT/DCN/CD28/LTK/PTPN13/CD160/GATA3	11
GO:0001773	GO:0001773	myeloid dendritic cell activation	5/245	28/18670	2.87E-05	0.001113445	0.000979984	FLT3LG/DHRS2/CD2/BATF/CSF2	5
GO:0046634	GO:0046634	regulation of alpha-beta T cell activation	8/245	93/18670	3.06E-05	0.001173022	0.001032419	XCL1/CD28/CD3E/PRKCQ/CCR2/CD160/IFNG/GATA3	8
GO:0048017	GO:0048017	inositol lipid-mediated signaling	11/245	184/18670	3.27E-05	0.001240016	0.001091383	LIME1/PRR5/CAT/CSF1R/KIT/DCN/CD28/LTK/PTPN13/CD160/GATA3	11
GO:0048873	GO:0048873	homeostasis of number of cells within a tissue	5/245	30/18670	4.07E-05	0.001527032	0.001343996	FLT3LG/GATA2/BCL2/AKT3/CCR2	5
GO:0042129	GO:0042129	regulation of T cell proliferation	10/245	156/18670	4.14E-05	0.00153517	0.001351159	CLC/FOXJ1/XCL1/SPN/CD28/CD3E/CD6/PRKCQ/CCR2/CD70	10
GO:0031341	GO:0031341	regulation of cell killing	8/245	98/18670	4.47E-05	0.001638145	0.001441791	PRF1/KLRK1/CD1C/CD1E/XCL1/SH2D1A/CD160/IFNG	8
GO:0010820	GO:0010820	positive regulation of T cell chemotaxis	4/245	16/18670	4.65E-05	0.001687789	0.001485484	XCL1/XCL2/CCR2/STK39	4
GO:2000406	GO:2000406	positive regulation of T cell migration	5/245	31/18670	4.80E-05	0.00172384	0.001517214	XCL1/SPN/XCL2/CCR2/STK39	5
GO:0002824	GO:0002824	positive regulation of adaptive immune response based on somatic recombination of immune receptors built from immunoglobulin superfamily domains	8/245	100/18670	5.16E-05	0.001833616	0.001613832	CD1C/CD1E/XCL1/CD28/PRKCQ/CCR2/LTA/GATA3	8
GO:0046632	GO:0046632	alpha-beta T cell differentiation	8/245	101/18670	5.55E-05	0.001948365	0.001714826	RORA/BCL2/SPN/BCL11B/BATF/IFNG/RORC/GATA3	8
GO:0010819	GO:0010819	regulation of T cell chemotaxis	4/245	17/18670	6.02E-05	0.002093402	0.001842479	XCL1/XCL2/CCR2/STK39	4
GO:0001912	GO:0001912	positive regulation of leukocyte mediated cytotoxicity	6/245	56/18670	9.01E-05	0.003099881	0.002728318	KLRK1/CD1C/CD1E/XCL1/SH2D1A/CD160	6
GO:0002700	GO:0002700	regulation of production of molecular mediator of immune response	9/245	139/18670	9.29E-05	0.003163926	0.002784686	CLC/XCL1/SPON2/CD28/CD96/CCR2/CD160/BST2/GATA3	9
GO:0045076	GO:0045076	regulation of interleukin-2 biosynthetic process	4/245	19/18670	9.60E-05	0.003205981	0.0028217	CARD9/CD28/CD3E/PRKCQ	4
GO:0046641	GO:0046641	positive regulation of alpha-beta T cell proliferation	4/245	19/18670	9.60E-05	0.003205981	0.0028217	XCL1/CD28/CD3E/CCR2	4
GO:0009615	GO:0009615	response to virus	14/245	323/18670	9.94E-05	0.003283667	0.002890074	OAS3/PRF1/CCL22/CARD9/XCL1/SPON2/ADARB1/BCL2/FAM111A/CREBZF/BST2/CCL4/IFNG/GATA3	14
GO:0002440	GO:0002440	production of molecular mediator of immune response	13/245	286/18670	0.000109747	0.003591521	0.003161027	CLC/KIT/XCL1/SPON2/CD28/CD96/ITM2A/BATF/ATM/CCR2/CD160/BST2/GATA3	13
GO:0051897	GO:0051897	positive regulation of protein kinase B signaling	10/245	176/18670	0.00011391	0.003691576	0.00324909	CD19/CHI3L1/KIT/FGF18/CD28/LCK/TRAT1/ICOS/GATA3/IL26	10
GO:0002320	GO:0002320	lymphoid progenitor cell differentiation	4/245	20/18670	0.000118824	0.00381378	0.003356646	KIT/BCL2/BATF/GATA3	4
GO:0002294	GO:0002294	CD4-positive, alpha-beta T cell differentiation involved in immune response	6/245	60/18670	0.000132959	0.004226827	0.003720183	RORA/SPN/BATF/IFNG/RORC/GATA3	6
GO:0035162	GO:0035162	embryonic hemopoiesis	4/245	21/18670	0.000145276	0.004508226	0.003967853	FLT3LG/GATA2/KIT/GATA3	4
GO:0002287	GO:0002287	alpha-beta T cell activation involved in immune response	6/245	61/18670	0.000145862	0.004508226	0.003967853	RORA/SPN/BATF/IFNG/RORC/GATA3	6
GO:0002293	GO:0002293	alpha-beta T cell differentiation involved in immune response	6/245	61/18670	0.000145862	0.004508226	0.003967853	RORA/SPN/BATF/IFNG/RORC/GATA3	6
GO:0042098	GO:0042098	T cell proliferation	10/245	184/18670	0.000164078	0.005024699	0.00442242	CLC/FOXJ1/XCL1/SPN/CD28/CD3E/CD6/PRKCQ/CCR2/CD70	10
GO:0042094	GO:0042094	interleukin-2 biosynthetic process	4/245	22/18670	0.000175738	0.005332835	0.004693621	CARD9/CD28/CD3E/PRKCQ	4
GO:0002237	GO:0002237	response to molecule of bacterial origin	14/245	343/18670	0.000185951	0.005591933	0.004921663	KLRK1/SIGIRR/CARD9/CXCL5/CTSG/SPON2/DCN/GNG12/CD6/CD96/CASP8/CSF2/IL12RB2/LTA	14
GO:0032753	GO:0032753	positive regulation of interleukin-4 production	4/245	23/18670	0.000210553	0.006275242	0.005523068	CD28/CD3E/PRKCQ/GATA3	4
GO:0042108	GO:0042108	positive regulation of cytokine biosynthetic process	6/245	67/18670	0.000245548	0.00725345	0.006384025	SPN/CD28/CD3E/PRKCQ/CCR2/IFNG	6
GO:0042100	GO:0042100	B cell proliferation	7/245	95/18670	0.00025485	0.007397303	0.006510634	CD19/CR2/MS4A1/BCL2/ATM/CD38/CD70	7
GO:0042102	GO:0042102	positive regulation of T cell proliferation	7/245	95/18670	0.00025485	0.007397303	0.006510634	XCL1/CD28/CD3E/CD6/PRKCQ/CCR2/CD70	7
GO:0002292	GO:0002292	T cell differentiation involved in immune response	6/245	68/18670	0.000266391	0.007622928	0.006709215	RORA/SPN/BATF/IFNG/RORC/GATA3	6
GO:2000404	GO:2000404	regulation of T cell migration	5/245	44/18670	0.000267191	0.007622928	0.006709215	XCL1/SPN/XCL2/CCR2/STK39	5
GO:0002685	GO:0002685	regulation of leukocyte migration	10/245	196/18670	0.000273438	0.007735052	0.0068079	KLRK1/SMPD3/THBS4/XCL1/SPN/XCL2/WASL/CCR2/STK39/CCL4	10
GO:0002507	GO:0002507	tolerance induction	4/245	25/18670	0.000294657	0.008265251	0.007274547	CLC/FOXJ1/CD3E/ICOS	4
GO:0002709	GO:0002709	regulation of T cell mediated immunity	6/245	70/18670	0.000312235	0.008685333	0.007644276	CLC/CD1C/CD1E/XCL1/CCR2/GATA3	6
GO:0007204	GO:0007204	positive regulation of cytosolic calcium ion concentration	13/245	319/18670	0.000319402	0.008811267	0.007755115	CCR9/CD19/MS4A1/LIME1/CCR3/HRH4/GATA2/XCL1/BCL2/LCK/CCR2/CD38/CXCR6	13
GO:0002437	GO:0002437	inflammatory response to antigenic stimulus	5/245	46/18670	0.000330137	0.009032758	0.007950057	IL5RA/CD28/CD6/LTA/GATA3	5
GO:0002517	GO:0002517	T cell tolerance induction	3/245	11/18670	0.00034073	0.009098842	0.00800822	CLC/CD3E/ICOS	3
GO:0033632	GO:0033632	regulation of cell-cell adhesion mediated by integrin	3/245	11/18670	0.00034073	0.009098842	0.00800822	CD3E/SKAP1/DPP4	3
GO:0035747	GO:0035747	natural killer cell chemotaxis	3/245	11/18670	0.00034073	0.009098842	0.00800822	KLRK1/XCL1/CCL4	3
GO:0032673	GO:0032673	regulation of interleukin-4 production	4/245	27/18670	0.000400464	0.010591278	0.009321767	CD28/CD3E/PRKCQ/GATA3	4
GO:0045619	GO:0045619	regulation of lymphocyte differentiation	9/245	169/18670	0.000402964	0.010591278	0.009321767	FLT3LG/ZFP36L2/FOXJ1/CD2/CD28/CCR2/TOX/IFNG/GATA3	9
GO:0043367	GO:0043367	CD4-positive, alpha-beta T cell differentiation	6/245	74/18670	0.000422346	0.011013992	0.009693814	RORA/SPN/BATF/IFNG/RORC/GATA3	6
GO:0032496	GO:0032496	response to lipopolysaccharide	13/245	330/18670	0.000440933	0.011334519	0.00997592	KLRK1/SIGIRR/CXCL5/CTSG/SPON2/DCN/GNG12/CD6/CD96/CASP8/CSF2/IL12RB2/LTA	13
GO:0001913	GO:0001913	T cell mediated cytotoxicity	5/245	49/18670	0.000444824	0.011334519	0.00997592	GZMM/PRF1/CD1C/CD1E/XCL1	5
GO:0002704	GO:0002704	negative regulation of leukocyte mediated immunity	5/245	49/18670	0.000444824	0.011334519	0.00997592	FOXJ1/XCL1/CD96/CCR2/BST2	5
GO:0010818	GO:0010818	T cell chemotaxis	4/245	28/18670	0.000462427	0.011693788	0.010292126	XCL1/XCL2/CCR2/STK39	4
GO:0002286	GO:0002286	T cell activation involved in immune response	7/245	106/18670	0.000497651	0.012489929	0.010992839	RORA/CD1C/SPN/BATF/IFNG/RORC/GATA3	7
GO:0072538	GO:0072538	T-helper 17 type immune response	4/245	29/18670	0.000530928	0.013225649	0.011640373	RORA/PRKCQ/BATF/RORC	4
GO:0001910	GO:0001910	regulation of leukocyte mediated cytotoxicity	6/245	78/18670	0.000560648	0.013862543	0.012200926	KLRK1/CD1C/CD1E/XCL1/SH2D1A/CD160	6
GO:0045059	GO:0045059	positive thymic T cell selection	3/245	13/18670	0.000579229	0.014112884	0.01242126	CD3D/CD3E/CD3G	3
GO:0045086	GO:0045086	positive regulation of interleukin-2 biosynthetic process	3/245	13/18670	0.000579229	0.014112884	0.01242126	CD28/CD3E/PRKCQ	3
GO:0032743	GO:0032743	positive regulation of interleukin-2 production	4/245	30/18670	0.000606345	0.014561009	0.012815672	CD28/CD3E/PRKCQ/CCR2	4
GO:0046640	GO:0046640	regulation of alpha-beta T cell proliferation	4/245	30/18670	0.000606345	0.014561009	0.012815672	XCL1/CD28/CD3E/CCR2	4
GO:0002724	GO:0002724	regulation of T cell cytokine production	4/245	31/18670	0.000689059	0.016429132	0.014459875	CLC/XCL1/CCR2/GATA3	4
GO:0002688	GO:0002688	regulation of leukocyte chemotaxis	7/245	114/18670	0.000769189	0.018209588	0.016026918	KLRK1/THBS4/XCL1/XCL2/CCR2/STK39/CCL4	7
GO:0030595	GO:0030595	leukocyte chemotaxis	10/245	224/18670	0.000778954	0.018310899	0.016116085	KLRK1/CCL22/THBS4/CXCL5/KIT/XCL1/XCL2/CCR2/STK39/CCL4	10
GO:0072503	GO:0072503	cellular divalent inorganic cation homeostasis	16/245	493/18670	0.000841099	0.019633477	0.017280135	CCR9/CD19/MS4A1/LIME1/CCR3/HRH4/GATA2/XCL1/BCL2/SLC30A5/LCK/CCR2/THADA/CD38/CXCR6/SLC39A14	16
GO:0032633	GO:0032633	interleukin-4 production	4/245	33/18670	0.000877904	0.020209946	0.017787506	CD28/CD3E/PRKCQ/GATA3	4
GO:0046633	GO:0046633	alpha-beta T cell proliferation	4/245	33/18670	0.000877904	0.020209946	0.017787506	XCL1/CD28/CD3E/CCR2	4
GO:0043491	GO:0043491	protein kinase B signaling	11/245	269/18670	0.0008889	0.020322922	0.01788694	CD19/SMPD3/CHI3L1/KIT/FGF18/CD28/LCK/TRAT1/ICOS/GATA3/IL26	11
GO:0051480	GO:0051480	regulation of cytosolic calcium ion concentration	13/245	357/18670	0.000915099	0.020779603	0.018288881	CCR9/CD19/MS4A1/LIME1/CCR3/HRH4/GATA2/XCL1/BCL2/LCK/CCR2/CD38/CXCR6	13
GO:0032388	GO:0032388	positive regulation of intracellular transport	10/245	229/18670	0.000921977	0.020794327	0.01830184	GATA2/GZMB/BCL2/ANP32B/UBE2L3/CASP8/PCM1/CDK5R1/FEZ1/IFNG	10
GO:0030101	GO:0030101	natural killer cell activation	6/245	86/18670	0.000940808	0.020936109	0.018426628	FLT3LG/KLRK1/IL21R/CD2/CASP8/TOX	6
GO:0032760	GO:0032760	positive regulation of tumor necrosis factor production	6/245	86/18670	0.000940808	0.020936109	0.018426628	CARD9/SPON2/SPN/CD2/CCR2/IFNG	6
GO:0042093	GO:0042093	T-helper cell differentiation	5/245	58/18670	0.000971391	0.02134589	0.018787291	RORA/SPN/BATF/RORC/GATA3	5
GO:1902105	GO:1902105	regulation of leukocyte differentiation	11/245	272/18670	0.000972719	0.02134589	0.018787291	FLT3LG/ZFP36L2/GATA2/FOXJ1/CD2/CD28/CASP8/CCR2/TOX/IFNG/GATA3	11
GO:0042533	GO:0042533	tumor necrosis factor biosynthetic process	4/245	34/18670	0.000984801	0.02134589	0.018787291	CARD9/SPN/CCR2/IFNG	4
GO:0042534	GO:0042534	regulation of tumor necrosis factor biosynthetic process	4/245	34/18670	0.000984801	0.02134589	0.018787291	CARD9/SPN/CCR2/IFNG	4
GO:0002690	GO:0002690	positive regulation of leukocyte chemotaxis	6/245	87/18670	0.000999589	0.021526636	0.018946372	THBS4/XCL1/XCL2/CCR2/STK39/CCL4	6
GO:1903557	GO:1903557	positive regulation of tumor necrosis factor superfamily cytokine production	6/245	88/18670	0.001061153	0.022705946	0.019984326	CARD9/SPON2/SPN/CD2/CCR2/IFNG	6
GO:0042092	GO:0042092	type 2 immune response	4/245	35/18670	0.001100528	0.02298241	0.020227651	XCL1/BATF/CCR2/GATA3	4
GO:1901030	GO:1901030	positive regulation of mitochondrial outer membrane permeabilization involved in apoptotic signaling pathway	4/245	35/18670	0.001100528	0.02298241	0.020227651	GZMB/BCL2/ZNF205/CASP8	4
GO:0002643	GO:0002643	regulation of tolerance induction	3/245	16/18670	0.001101613	0.02298241	0.020227651	CLC/FOXJ1/CD3E	3
GO:0033631	GO:0033631	cell-cell adhesion mediated by integrin	3/245	16/18670	0.001101613	0.02298241	0.020227651	CD3E/SKAP1/DPP4	3
GO:0042267	GO:0042267	natural killer cell mediated cytotoxicity	5/245	60/18670	0.001133512	0.023501015	0.020684095	KLRK1/GZMB/KIR3DL1/SH2D1A/CD160	5
GO:0019079	GO:0019079	viral genome replication	7/245	122/18670	0.001146432	0.023622163	0.020790721	OAS3/ADARB1/BCL2/CD28/FAM111A/BST2/CXCR6	7
GO:2000514	GO:2000514	regulation of CD4-positive, alpha-beta T cell activation	5/245	61/18670	0.001221695	0.024942735	0.021953005	XCL1/PRKCQ/CD160/IFNG/GATA3	5
GO:2000516	GO:2000516	positive regulation of CD4-positive, alpha-beta T cell activation	4/245	36/18670	0.001225467	0.024942735	0.021953005	XCL1/PRKCQ/CD160/IFNG	4
GO:0014066	GO:0014066	regulation of phosphatidylinositol 3-kinase signaling	7/245	124/18670	0.001260262	0.025495491	0.022439506	LIME1/PRR5/CAT/KIT/DCN/CD28/PTPN13	7
GO:0019058	GO:0019058	viral life cycle	12/245	328/18670	0.001374006	0.027629114	0.024317384	LAMP3/OAS3/CR2/ADARB1/BCL2/SLC1A5/CD28/FAM111A/NUP107/BST2/DPP4/CXCR6	12
GO:0051896	GO:0051896	regulation of protein kinase B signaling	10/245	244/18670	0.001485424	0.02969069	0.026131852	CD19/CHI3L1/KIT/FGF18/CD28/LCK/TRAT1/ICOS/GATA3/IL26	10
GO:0002687	GO:0002687	positive regulation of leukocyte migration	7/245	128/18670	0.001514362	0.03008894	0.026482367	THBS4/XCL1/SPN/XCL2/CCR2/STK39/CCL4	7
GO:0002573	GO:0002573	myeloid leukocyte differentiation	9/245	204/18670	0.001535067	0.030319847	0.026685596	CSF1R/GATA2/KIT/DHRS2/BATF/CASP8/CSF2/IFNG/GATA3	9
GO:0043011	GO:0043011	myeloid dendritic cell differentiation	3/245	18/18670	0.001574404	0.030792259	0.027101382	DHRS2/BATF/CSF2	3
GO:0045069	GO:0045069	regulation of viral genome replication	6/245	95/18670	0.001577434	0.030792259	0.027101382	OAS3/ADARB1/BCL2/CD28/FAM111A/BST2	6
GO:1903706	GO:1903706	regulation of hemopoiesis	15/245	475/18670	0.001589816	0.03082518	0.027130358	FLT3LG/ZFP36L2/GATA2/FOXJ1/PSMD4/HOXA9/CD2/CD28/PRKCQ/CASP8/CCR2/TOX/CSF2/IFNG/GATA3	15
GO:0002244	GO:0002244	hematopoietic progenitor cell differentiation	8/245	166/18670	0.00159759	0.03082518	0.027130358	SMPD3/CSF1R/GATA2/KIT/BCL2/PSMD4/BATF/GATA3	8
GO:0002548	GO:0002548	monocyte chemotaxis	5/245	65/18670	0.001625834	0.031011625	0.027294454	CCL22/XCL1/XCL2/CCR2/CCL4	5
GO:0072678	GO:0072678	T cell migration	5/245	65/18670	0.001625834	0.031011625	0.027294454	XCL1/SPN/XCL2/CCR2/STK39	5
GO:0050792	GO:0050792	regulation of viral process	9/245	208/18670	0.001753967	0.033265574	0.029278237	LAMP3/OAS3/CSF1R/ADARB1/BCL2/CD28/FAM111A/BST2/CCL4	9
GO:0042476	GO:0042476	odontogenesis	7/245	132/18670	0.001806742	0.03407291	0.029988802	ZNF22/SMPD3/ITGB4/JAG2/BCL11B/AQP3/PHEX	7
GO:0002369	GO:0002369	T cell cytokine production	4/245	40/18670	0.001824985	0.034223599	0.03012143	CLC/XCL1/CCR2/GATA3	4
GO:0002363	GO:0002363	alpha-beta T cell lineage commitment	3/245	19/18670	0.001851597	0.034336831	0.030221089	BCL2/SPN/BATF	3
GO:0034471	GO:0034471	ncRNA 5'-end processing	3/245	19/18670	0.001851597	0.034336831	0.030221089	ABT1/RPP25/RPP38	3
GO:0050921	GO:0050921	positive regulation of chemotaxis	7/245	135/18670	0.002053408	0.037868925	0.033329813	THBS4/XCL1/FGF18/XCL2/CCR2/STK39/CCL4	7
GO:0051222	GO:0051222	positive regulation of protein transport	14/245	440/18670	0.002107738	0.038657312	0.034023701	CSF1R/GZMB/BCL2/CD2/ANP32B/UBE2L3/CASP8/PCM1/CDK5R1/CD160/CD38/IFNG/GATA3/IL26	14
GO:0042535	GO:0042535	positive regulation of tumor necrosis factor biosynthetic process	3/245	20/18670	0.00215738	0.038926134	0.034260301	SPN/CCR2/IFNG	3
GO:0043369	GO:0043369	CD4-positive or CD8-positive, alpha-beta T cell lineage commitment	3/245	20/18670	0.00215738	0.038926134	0.034260301	BCL2/SPN/BATF	3
GO:0060216	GO:0060216	definitive hemopoiesis	3/245	20/18670	0.00215738	0.038926134	0.034260301	ZFP36L2/GATA2/HOXA9	3
GO:0070374	GO:0070374	positive regulation of ERK1 and ERK2 cascade	9/245	215/18670	0.002196725	0.039422953	0.034697569	CCL22/CSF1R/CHI3L1/KIT/XCL1/FGF18/XCL2/CCL4/IL26	9
GO:0090316	GO:0090316	positive regulation of intracellular protein transport	8/245	176/18670	0.002304954	0.041144052	0.036212371	GZMB/BCL2/ANP32B/UBE2L3/CASP8/PCM1/CDK5R1/IFNG	8
GO:0019722	GO:0019722	calcium-mediated signaling	9/245	218/18670	0.002411822	0.042822662	0.037689776	CCR9/CCR3/CD3E/NCALD/TRAT1/NFATC3/CCR2/CCL4/CXCR6	9
GO:0043583	GO:0043583	ear development	9/245	219/18670	0.002487126	0.04343776	0.038231146	FZD2/GATA2/BCL2/JAG2/STRA6/ANP32B/MAF/PVALB/GATA3	9
GO:0000966	GO:0000966	RNA 5'-end processing	3/245	21/18670	0.002492731	0.04343776	0.038231146	ABT1/RPP25/RPP38	3
GO:0035455	GO:0035455	response to interferon-alpha	3/245	21/18670	0.002492731	0.04343776	0.038231146	LAMP3/BST2/GATA3	3
GO:0030593	GO:0030593	neutrophil chemotaxis	6/245	104/18670	0.002498517	0.04343776	0.038231146	CCL22/THBS4/CXCL5/XCL1/XCL2/CCL4	6
GO:0030225	GO:0030225	macrophage differentiation	4/245	44/18670	0.002602232	0.044774488	0.039407649	CSF1R/GATA2/CASP8/CSF2	4
GO:1901028	GO:1901028	regulation of mitochondrial outer membrane permeabilization involved in apoptotic signaling pathway	4/245	44/18670	0.002602232	0.044774488	0.039407649	GZMB/BCL2/ZNF205/CASP8	4
GO:0002312	GO:0002312	B cell activation involved in immune response	5/245	73/18670	0.002716688	0.046396478	0.040835221	CD19/CDH17/CD28/ITM2A/BATF	5
GO:0043903	GO:0043903	regulation of interspecies interactions between organisms	9/245	222/18670	0.002724299	0.046396478	0.040835221	LAMP3/OAS3/CSF1R/ADARB1/BCL2/CD28/FAM111A/BST2/CCL4	9
GO:0048538	GO:0048538	thymus development	4/245	45/18670	0.002827093	0.04790273	0.042160928	BCL2/BCL11B/ATM/GATA3	4
GO:0060065	GO:0060065	uterus development	3/245	22/18670	0.002858572	0.047949312	0.042201926	HOXA9/STRA6/GATA3	3
GO:0072643	GO:0072643	interferon-gamma secretion	3/245	22/18670	0.002858572	0.047949312	0.042201926	CD2/CD160/GATA3	3
GO:1904951	GO:1904951	positive regulation of establishment of protein localization	14/245	456/18670	0.002912665	0.048612375	0.042785513	CSF1R/GZMB/BCL2/CD2/ANP32B/UBE2L3/CASP8/PCM1/CDK5R1/CD160/CD38/IFNG/GATA3/IL26	14
