# Supplementary material for: Telomerase-positive circulating tumor cells are associated with poor prognosis via a neutrophil-mediated inflammatory immune environment in glioma
Source: BMC Med. 2021 Nov 12;19:277. doi: 10.1186/s12916-021-02138-7 (PMC8588721; doi:10.1186/s12916-021-02138-7)
Supplement: Supplementary file 6 — Additional file 6. [file 12916_2021_2138_MOESM6_ESM.csv]

Supplementary Table S5. The significant GO terms enriched by the genes that were significant correlated with CTC positive group.
	ID	Description	GeneRatio	BgRatio	pvalue	p.adjust	qvalue	geneID	Count
GO:0043312	GO:0043312	neutrophil degranulation	21/191	485/18670	2.78E-08	3.69E-05	3.16E-05	TMC6/RNASE2/ATG7/CD68/CHIT1/CLEC5A/CYBB/GM2A/MPO/PRG2/BST1/CD93/CRISPLD2/FCAR/FPR1/HPSE/LILRB2/MGAM/MME/S100A12/SIGLEC5	21
GO:0002283	GO:0002283	neutrophil activation involved in immune response	21/191	488/18670	3.10E-08	3.69E-05	3.16E-05	TMC6/RNASE2/ATG7/CD68/CHIT1/CLEC5A/CYBB/GM2A/MPO/PRG2/BST1/CD93/CRISPLD2/FCAR/FPR1/HPSE/LILRB2/MGAM/MME/S100A12/SIGLEC5	21
GO:0042119	GO:0042119	neutrophil activation	21/191	498/18670	4.38E-08	3.69E-05	3.16E-05	TMC6/RNASE2/ATG7/CD68/CHIT1/CLEC5A/CYBB/GM2A/MPO/PRG2/BST1/CD93/CRISPLD2/FCAR/FPR1/HPSE/LILRB2/MGAM/MME/S100A12/SIGLEC5	21
GO:0002446	GO:0002446	neutrophil mediated immunity	21/191	499/18670	4.53E-08	3.69E-05	3.16E-05	TMC6/RNASE2/ATG7/CD68/CHIT1/CLEC5A/CYBB/GM2A/MPO/PRG2/BST1/CD93/CRISPLD2/FCAR/FPR1/HPSE/LILRB2/MGAM/MME/S100A12/SIGLEC5	21
GO:0071621	GO:0071621	granulocyte chemotaxis	10/191	123/18670	5.47E-07	0.000356818	0.000305339	PF4/THBS1/SCG2/BST1/CSF3R/DYSF/PDE4B/S100A12/CXCL13/IL17RA	10
GO:0050680	GO:0050680	negative regulation of epithelial cell proliferation	11/191	165/18670	1.08E-06	0.000585892	0.000501364	MEF2C/KLF9/RUNX3/THBS1/PPARG/VASH1/APOE/SCG2/CAV1/NFIB/ATF2	11
GO:0097530	GO:0097530	granulocyte migration	10/191	141/18670	1.92E-06	0.000894966	0.000765847	PF4/THBS1/SCG2/BST1/CSF3R/DYSF/PDE4B/S100A12/CXCL13/IL17RA	10
GO:0015718	GO:0015718	monocarboxylic acid transport	10/191	163/18670	7.06E-06	0.002616342	0.002238875	ABCB4/SLC16A7/ACACB/THBS1/PPARG/SLC26A6/APOE/PLA2G6/NTSR1/SLC6A8	10
GO:0050870	GO:0050870	positive regulation of T cell activation	11/191	202/18670	7.67E-06	0.002616342	0.002238875	EBI3/RUNX3/ZBTB16/CD209/HES1/LILRB2/CAV1/IGF2/CYLD/PDCD1/CTLA4	11
GO:0032496	GO:0032496	response to lipopolysaccharide	14/191	330/18670	8.02E-06	0.002616342	0.002238875	MEF2C/PF4/CD68/SGMS1/HPGD/MAOB/MPO/ALPL/LILRB2/PDE4B/TBXA2R/FOXP1/CXCL13/GGT1	14
GO:0002237	GO:0002237	response to molecule of bacterial origin	14/191	343/18670	1.24E-05	0.003144867	0.002691148	MEF2C/PF4/CD68/SGMS1/HPGD/MAOB/MPO/ALPL/LILRB2/PDE4B/TBXA2R/FOXP1/CXCL13/GGT1	14
GO:0001937	GO:0001937	negative regulation of endothelial cell proliferation	7/191	76/18670	1.27E-05	0.003144867	0.002691148	MEF2C/THBS1/PPARG/VASH1/APOE/SCG2/CAV1	7
GO:0022409	GO:0022409	positive regulation of cell-cell adhesion	12/191	255/18670	1.30E-05	0.003144867	0.002691148	EBI3/RUNX3/ZBTB16/CD209/HES1/LILRB2/CAV1/IGF2/CYLD/CXCL13/PDCD1/CTLA4	12
GO:0007611	GO:0007611	learning or memory	12/191	256/18670	1.35E-05	0.003144867	0.002691148	MEF2C/SYNJ1/CTNS/APOE/GM2A/LILRB2/MME/PLA2G6/NTSR1/NFATC4/DGKI/ADCY1	12
GO:1903039	GO:1903039	positive regulation of leukocyte cell-cell adhesion	11/191	218/18670	1.57E-05	0.003415737	0.002922939	EBI3/RUNX3/ZBTB16/CD209/HES1/LILRB2/CAV1/IGF2/CYLD/PDCD1/CTLA4	11
GO:0045785	GO:0045785	positive regulation of cell adhesion	15/191	403/18670	1.80E-05	0.003661272	0.00313305	EBI3/RUNX3/ZBTB16/CD209/HES1/FN1/DYSF/LILRB2/CAV1/TPM1/IGF2/CYLD/CXCL13/PDCD1/CTLA4	15
GO:0010633	GO:0010633	negative regulation of epithelial cell migration	8/191	114/18670	2.26E-05	0.004149734	0.00355104	MEF2C/THBS1/PPARG/TACSTD2/VASH1/APOE/TBXA2R/CXCL13	8
GO:0006836	GO:0006836	neurotransmitter transport	12/191	270/18670	2.29E-05	0.004149734	0.00355104	MEF2C/VAMP2/SYNJ1/SYT17/MAOB/SLC18A2/NTSR1/SLC6A8/ICA1/DGKI/SYNGR3/ADCY1	12
GO:1901654	GO:1901654	response to ketone	10/191	193/18670	3.07E-05	0.005265597	0.004505915	ABCB4/KLF9/ABHD2/THBS1/PPARG/CYBB/MAOB/TBXA2R/CAV1/ADCY1	10
GO:0050678	GO:0050678	regulation of epithelial cell proliferation	14/191	378/18670	3.63E-05	0.005295679	0.004531657	MEF2C/KLF9/RUNX3/HES1/THBS1/PPARG/TACSTD2/VASH1/APOE/SCG2/DYSF/CAV1/NFIB/ATF2	14
GO:0090303	GO:0090303	positive regulation of wound healing	6/191	61/18670	3.69E-05	0.005295679	0.004531657	THBS1/HPSE/TBXA2R/MYLK/F12/HBEGF	6
GO:0046942	GO:0046942	carboxylic acid transport	13/191	331/18670	3.81E-05	0.005295679	0.004531657	ABCB4/SLC16A7/VAMP2/ACACB/THBS1/CTNS/PPARG/SLC26A6/APOE/PLA2G6/NTSR1/SLC6A8/SLC7A10	13
GO:0002696	GO:0002696	positive regulation of leukocyte activation	14/191	380/18670	3.85E-05	0.005295679	0.004531657	EBI3/MEF2C/RUNX3/ZBTB16/CD209/HES1/THBS1/BST1/LILRB2/CAV1/IGF2/CYLD/PDCD1/CTLA4	14
GO:0015849	GO:0015849	organic acid transport	13/191	333/18670	4.05E-05	0.005295679	0.004531657	ABCB4/SLC16A7/VAMP2/ACACB/THBS1/CTNS/PPARG/SLC26A6/APOE/PLA2G6/NTSR1/SLC6A8/SLC7A10	13
GO:0051251	GO:0051251	positive regulation of lymphocyte activation	13/191	334/18670	4.18E-05	0.005295679	0.004531657	EBI3/MEF2C/RUNX3/ZBTB16/CD209/HES1/BST1/LILRB2/CAV1/IGF2/CYLD/PDCD1/CTLA4	13
GO:0050673	GO:0050673	epithelial cell proliferation	15/191	434/18670	4.22E-05	0.005295679	0.004531657	MEF2C/KLF9/RUNX3/HES1/THBS1/PPARG/TACSTD2/VASH1/APOE/COL8A2/SCG2/DYSF/CAV1/NFIB/ATF2	15
GO:0015711	GO:0015711	organic anion transport	16/191	495/18670	5.20E-05	0.006282355	0.005375982	ABCB4/OSBPL10/SLC16A7/VAMP2/ACACB/THBS1/CTNS/PPARG/SLC26A6/APOE/SCARB2/PLA2G6/NTSR1/SLC6A8/SLC7A10/ATP9A	16
GO:0050890	GO:0050890	cognition	12/191	296/18670	5.61E-05	0.006393133	0.005470778	MEF2C/SYNJ1/CTNS/APOE/GM2A/LILRB2/MME/PLA2G6/NTSR1/NFATC4/DGKI/ADCY1	12
GO:0050867	GO:0050867	positive regulation of cell activation	14/191	394/18670	5.69E-05	0.006393133	0.005470778	EBI3/MEF2C/RUNX3/ZBTB16/CD209/HES1/THBS1/BST1/LILRB2/CAV1/IGF2/CYLD/PDCD1/CTLA4	14
GO:0010596	GO:0010596	negative regulation of endothelial cell migration	7/191	97/18670	6.21E-05	0.00659156	0.005640577	MEF2C/THBS1/PPARG/VASH1/APOE/TBXA2R/CXCL13	7
GO:0097529	GO:0097529	myeloid leukocyte migration	10/191	210/18670	6.27E-05	0.00659156	0.005640577	PF4/THBS1/SCG2/BST1/CSF3R/DYSF/PDE4B/S100A12/CXCL13/IL17RA	10
GO:0019915	GO:0019915	lipid storage	6/191	68/18670	6.85E-05	0.006980744	0.005973612	ACACB/PPARG/APOE/GM2A/DYSF/CAV1	6
GO:0015909	GO:0015909	long-chain fatty acid transport	6/191	69/18670	7.44E-05	0.007351457	0.006290842	ACACB/THBS1/PPARG/APOE/PLA2G6/NTSR1	6
GO:0030593	GO:0030593	neutrophil chemotaxis	7/191	104/18670	9.67E-05	0.009162507	0.007840607	PF4/BST1/CSF3R/DYSF/PDE4B/S100A12/CXCL13	7
GO:0050863	GO:0050863	regulation of T cell activation	12/191	314/18670	9.83E-05	0.009162507	0.007840607	EBI3/ZEB1/RUNX3/ZBTB16/CD209/HES1/LILRB2/CAV1/IGF2/CYLD/PDCD1/CTLA4	12
GO:0030595	GO:0030595	leukocyte chemotaxis	10/191	224/18670	0.000107113	0.009702689	0.008302855	PF4/THBS1/SCG2/BST1/CSF3R/DYSF/PDE4B/S100A12/CXCL13/IL17RA	10
GO:1903036	GO:1903036	positive regulation of response to wounding	6/191	74/18670	0.000110206	0.009712981	0.008311661	THBS1/HPSE/TBXA2R/MYLK/F12/HBEGF	6
GO:0048844	GO:0048844	artery morphogenesis	6/191	76/18670	0.000127877	0.010845702	0.009280962	HES1/APOE/HPGD/COL3A1/MYLK/HEY1	6
GO:0030194	GO:0030194	positive regulation of blood coagulation	4/191	26/18670	0.000133035	0.010845702	0.009280962	THBS1/HPSE/TBXA2R/F12	4
GO:1900048	GO:1900048	positive regulation of hemostasis	4/191	26/18670	0.000133035	0.010845702	0.009280962	THBS1/HPSE/TBXA2R/F12	4
GO:0061041	GO:0061041	regulation of wound healing	8/191	148/18670	0.000144064	0.011444769	0.0097936	THBS1/APOE/HPSE/TBXA2R/CAV1/MYLK/F12/HBEGF	8
GO:0000188	GO:0000188	inactivation of MAPK activity	4/191	27/18670	0.000154928	0.011444769	0.0097936	DUSP2/DUSP4/CAV1/DUSP5	4
GO:0050820	GO:0050820	positive regulation of coagulation	4/191	27/18670	0.000154928	0.011444769	0.0097936	THBS1/HPSE/TBXA2R/F12	4
GO:0030193	GO:0030193	regulation of blood coagulation	6/191	79/18670	0.000158522	0.011444769	0.0097936	THBS1/APOE/HPSE/TBXA2R/CAV1/F12	6
GO:0043537	GO:0043537	negative regulation of blood vessel endothelial cell migration	6/191	79/18670	0.000158522	0.011444769	0.0097936	MEF2C/THBS1/PPARG/VASH1/APOE/TBXA2R	6
GO:0002683	GO:0002683	negative regulation of immune system process	14/191	435/18670	0.000161441	0.011444769	0.0097936	PF4/TSC22D3/RUNX3/ZBTB16/HES1/THBS1/PPARG/CD68/CD84/TAL1/LILRB2/COL3A1/PDCD1/CTLA4	14
GO:1900046	GO:1900046	regulation of hemostasis	6/191	80/18670	0.000169934	0.011790531	0.010089477	THBS1/APOE/HPSE/TBXA2R/CAV1/F12	6
GO:0007596	GO:0007596	blood coagulation	12/191	336/18670	0.000185016	0.012569556	0.01075611	PF4/THBS1/F13A1/APOE/HPSE/TBXA2R/CAV1/COL3A1/FBLN1/GNA11/F12/DGKI	12
GO:0050900	GO:0050900	leukocyte migration	15/191	499/18670	0.000198321	0.013198472	0.011294291	PF4/THBS1/CD84/FN1/SCG2/BST1/CSF3R/DYSF/PDE4B/S100A12/CAV1/CEACAM5/CXCL13/SLC7A10/IL17RA	15
GO:0007599	GO:0007599	hemostasis	12/191	341/18670	0.000211964	0.013396999	0.011464176	PF4/THBS1/F13A1/APOE/HPSE/TBXA2R/CAV1/COL3A1/FBLN1/GNA11/F12/DGKI	12
GO:1990266	GO:1990266	neutrophil migration	7/191	118/18670	0.000212831	0.013396999	0.011464176	PF4/BST1/CSF3R/DYSF/PDE4B/S100A12/CXCL13	7
GO:0043271	GO:0043271	negative regulation of ion transport	8/191	157/18670	0.000216115	0.013396999	0.011464176	KCNH2/THBS1/MAOB/DYSF/LILRB2/RRAD/CAV1/NTSR1	8
GO:0050817	GO:0050817	coagulation	12/191	342/18670	0.000217737	0.013396999	0.011464176	PF4/THBS1/F13A1/APOE/HPSE/TBXA2R/CAV1/COL3A1/FBLN1/GNA11/F12/DGKI	12
GO:0050818	GO:0050818	regulation of coagulation	6/191	84/18670	0.000222237	0.013420643	0.011484409	THBS1/APOE/HPSE/TBXA2R/CAV1/F12	6
GO:0060291	GO:0060291	long-term synaptic potentiation	6/191	86/18670	0.000252749	0.014985738	0.012823704	VAMP2/APOE/LILRB2/MME/NFATC4/ADCY1	6
GO:2000146	GO:2000146	negative regulation of cell motility	12/191	349/18670	0.000262033	0.015258766	0.013057341	MEF2C/ABHD2/THBS1/PPARG/TACSTD2/VASH1/APOE/TBXA2R/COL3A1/FBLN1/TPM1/CXCL13	12
GO:0007616	GO:0007616	long-term memory	4/191	32/18670	0.000305022	0.016681925	0.014275176	CTNS/APOE/NFATC4/ADCY1	4
GO:0071559	GO:0071559	response to transforming growth factor beta	10/191	255/18670	0.000305835	0.016681925	0.014275176	MEF2C/ZEB1/RUNX3/THBS1/HPGD/CAV1/COL3A1/BAMBI/SMAD1/SMAD2	10
GO:0060326	GO:0060326	cell chemotaxis	11/191	304/18670	0.000306935	0.016681925	0.014275176	PF4/THBS1/SCG2/BST1/CSF3R/DYSF/PDE4B/S100A12/CXCL13/HBEGF/IL17RA	11
GO:1903037	GO:1903037	regulation of leukocyte cell-cell adhesion	11/191	304/18670	0.000306935	0.016681925	0.014275176	EBI3/RUNX3/ZBTB16/CD209/HES1/LILRB2/CAV1/IGF2/CYLD/PDCD1/CTLA4	11
GO:0036295	GO:0036295	cellular response to increased oxygen levels	3/191	14/18670	0.000353062	0.01827767	0.015640698	PPARG/ATG7/CAV1	3
GO:0048660	GO:0048660	regulation of smooth muscle cell proliferation	8/191	169/18670	0.000355774	0.01827767	0.015640698	MEF2C/SF1/THBS1/PPARG/HPGD/TPM1/FOXP1/HBEGF	8
GO:0090130	GO:0090130	tissue migration	12/191	361/18670	0.000355837	0.01827767	0.015640698	MEF2C/THBS1/PPARG/TACSTD2/VASH1/APOE/SCG2/TBXA2R/ACTG2/FOXP1/CXCL13/HBEGF	12
GO:0010876	GO:0010876	lipid localization	13/191	415/18670	0.000358715	0.01827767	0.015640698	ABCB4/OSBPL10/ACACB/THBS1/PPARG/APOE/GM2A/SCARB2/DYSF/PLA2G6/CAV1/NTSR1/ATP9A	13
GO:0006936	GO:0006936	muscle contraction	12/191	363/18670	0.00037395	0.018460756	0.015797371	KCNH2/DYSF/PDE4B/PLA2G6/TBXA2R/ACTG2/CALD1/CAV1/MYH11/MYLK/TPM1/SLC6A8	12
GO:0015850	GO:0015850	organic hydroxy compound transport	10/191	262/18670	0.000378914	0.018460756	0.015797371	ABCB4/OSBPL10/SLC16A7/PPARG/SLC26A6/SYT17/APOE/MAOB/SLC18A2/CAV1	10
GO:0050671	GO:0050671	positive regulation of lymphocyte proliferation	7/191	130/18670	0.000384823	0.018460756	0.015797371	EBI3/MEF2C/CD209/HES1/BST1/LILRB2/IGF2	7
GO:0048659	GO:0048659	smooth muscle cell proliferation	8/191	171/18670	0.000384953	0.018460756	0.015797371	MEF2C/SF1/THBS1/PPARG/HPGD/TPM1/FOXP1/HBEGF	8
GO:0032946	GO:0032946	positive regulation of mononuclear cell proliferation	7/191	131/18670	0.000403086	0.019050184	0.01630176	EBI3/MEF2C/CD209/HES1/BST1/LILRB2/IGF2	7
GO:0035909	GO:0035909	aorta morphogenesis	4/191	35/18670	0.00043363	0.020117643	0.017215214	HES1/COL3A1/MYLK/HEY1	4
GO:1901841	GO:1901841	regulation of high voltage-gated calcium channel activity	3/191	15/18670	0.000438011	0.020117643	0.017215214	DYSF/PDE4B/RRAD	3
GO:0001936	GO:0001936	regulation of endothelial cell proliferation	8/191	176/18670	0.000466504	0.021128735	0.018080433	MEF2C/THBS1/PPARG/VASH1/APOE/SCG2/DYSF/CAV1	8
GO:0015908	GO:0015908	fatty acid transport	6/191	97/18670	0.000484204	0.021394683	0.018308012	ACACB/THBS1/PPARG/APOE/PLA2G6/NTSR1	6
GO:0051249	GO:0051249	regulation of lymphocyte activation	14/191	485/18670	0.000485497	0.021394683	0.018308012	EBI3/MEF2C/ZEB1/RUNX3/ZBTB16/CD209/HES1/BST1/LILRB2/CAV1/IGF2/CYLD/PDCD1/CTLA4	14
GO:1903034	GO:1903034	regulation of response to wounding	8/191	179/18670	0.000521813	0.0224339	0.019197298	THBS1/APOE/HPSE/TBXA2R/CAV1/MYLK/F12/HBEGF	8
GO:0061448	GO:0061448	connective tissue development	10/191	273/18670	0.000522839	0.0224339	0.019197298	MEF2C/ZEB1/RUNX3/ZBTB16/LRP5L/CTSK/MGP/NFIB/ATF2/SMAD1	10
GO:2001257	GO:2001257	regulation of cation channel activity	8/191	180/18670	0.000541387	0.022928111	0.019620208	MEF2C/VAMP2/DYSF/PDE4B/PLA2G6/RRAD/CAV1/NTSR1	8
GO:0006869	GO:0006869	lipid transport	12/191	380/18670	0.000561963	0.023169536	0.019826801	ABCB4/OSBPL10/ACACB/THBS1/PPARG/APOE/GM2A/SCARB2/PLA2G6/CAV1/NTSR1/ATP9A	12
GO:0060840	GO:0060840	artery development	6/191	100/18670	0.000569541	0.023169536	0.019826801	HES1/APOE/HPGD/COL3A1/MYLK/HEY1	6
GO:0040013	GO:0040013	negative regulation of locomotion	12/191	381/18670	0.000575136	0.023169536	0.019826801	MEF2C/ABHD2/THBS1/PPARG/TACSTD2/VASH1/APOE/TBXA2R/COL3A1/FBLN1/TPM1/CXCL13	12
GO:0070665	GO:0070665	positive regulation of leukocyte proliferation	7/191	139/18670	0.000575508	0.023169536	0.019826801	EBI3/MEF2C/CD209/HES1/BST1/LILRB2/IGF2	7
GO:0001822	GO:0001822	kidney development	10/191	278/18670	0.000601848	0.02378372	0.020352376	MEF2C/ZBTB16/HES1/TIPARP/TACSTD2/HPGD/MME/SMAD1/AHI1/SMAD2	10
GO:0001655	GO:0001655	urogenital system development	11/191	330/18670	0.000610942	0.02378372	0.020352376	MEF2C/ZBTB16/HES1/TIPARP/TACSTD2/HPGD/MME/FKBP4/SMAD1/AHI1/SMAD2	11
GO:0051271	GO:0051271	negative regulation of cellular component movement	12/191	384/18670	0.000616223	0.02378372	0.020352376	MEF2C/ABHD2/THBS1/PPARG/TACSTD2/VASH1/APOE/TBXA2R/COL3A1/FBLN1/TPM1/CXCL13	12
GO:0009743	GO:0009743	response to carbohydrate	9/191	230/18670	0.000619938	0.02378372	0.020352376	VAMP2/LRP5L/THBS1/SLC26A6/ATG7/ME1/PLA2G6/VSNL1/SMAD2	9
GO:0050665	GO:0050665	hydrogen peroxide biosynthetic process	3/191	17/18670	0.000644815	0.024450494	0.020922952	CTNS/CYBB/MAOB	3
GO:0034766	GO:0034766	negative regulation of ion transmembrane transport	6/191	103/18670	0.000666128	0.024918423	0.021323372	KCNH2/THBS1/DYSF/RRAD/CAV1/NTSR1	6
GO:0030336	GO:0030336	negative regulation of cell migration	11/191	334/18670	0.000674774	0.024918423	0.021323372	MEF2C/ABHD2/THBS1/PPARG/TACSTD2/VASH1/APOE/TBXA2R/COL3A1/TPM1/CXCL13	11
GO:0097305	GO:0097305	response to alcohol	9/191	233/18670	0.00068008	0.024918423	0.021323372	KLF9/PPARG/CYBB/HPGD/MAOB/TBXA2R/LRP8/ADCY1/SMAD2	9
GO:0032409	GO:0032409	regulation of transporter activity	10/191	283/18670	0.000690493	0.024930151	0.021333408	MEF2C/VAMP2/PPARG/DYSF/PDE4B/PLA2G6/RRAD/CAV1/NTSR1/SYNGR3	10
GO:0048167	GO:0048167	regulation of synaptic plasticity	8/191	187/18670	0.00069569	0.024930151	0.021333408	MEF2C/VAMP2/APOE/LILRB2/MME/NFATC4/DGKI/ADCY1	8
GO:0007159	GO:0007159	leukocyte cell-cell adhesion	11/191	337/18670	0.000726214	0.025741146	0.022027398	EBI3/RUNX3/ZBTB16/CD209/HES1/LILRB2/CAV1/IGF2/CYLD/PDCD1/CTLA4	11
GO:0001935	GO:0001935	endothelial cell proliferation	8/191	191/18670	0.000798655	0.028004465	0.023964182	MEF2C/THBS1/PPARG/VASH1/APOE/SCG2/DYSF/CAV1	8
GO:0033002	GO:0033002	muscle cell proliferation	9/191	239/18670	0.000814696	0.028263011	0.024185427	MEF2C/SF1/THBS1/PPARG/HPGD/TPM1/FOXP1/SMAD1/HBEGF	9
GO:0010632	GO:0010632	regulation of epithelial cell migration	10/191	291/18670	0.000854585	0.029334749	0.025102542	MEF2C/THBS1/PPARG/TACSTD2/VASH1/APOE/TBXA2R/FOXP1/CXCL13/HBEGF	10
GO:0072001	GO:0072001	renal system development	10/191	293/18670	0.000900264	0.030429067	0.02603898	MEF2C/ZBTB16/HES1/TIPARP/TACSTD2/HPGD/MME/SMAD1/AHI1/SMAD2	10
GO:0060716	GO:0060716	labyrinthine layer blood vessel development	3/191	19/18670	0.000905127	0.030429067	0.02603898	HES1/VASH1/HEY1	3
GO:0022407	GO:0022407	regulation of cell-cell adhesion	12/191	402/18670	0.000918052	0.030548657	0.026141316	EBI3/RUNX3/ZBTB16/CD209/HES1/LILRB2/CAV1/IGF2/CYLD/CXCL13/PDCD1/CTLA4	12
GO:0051145	GO:0051145	smooth muscle cell differentiation	5/191	74/18670	0.000967546	0.031870372	0.027272343	MEF2C/ZEB1/HES1/NFATC4/HEY1	5
GO:0042110	GO:0042110	T cell activation	13/191	464/18670	0.001011946	0.03299957	0.028238629	EBI3/ZEB1/RUNX3/ZBTB16/CD209/HES1/LILRB2/CAV1/IGF2/CYLD/FOXP1/PDCD1/CTLA4	13
GO:0010631	GO:0010631	epithelial cell migration	11/191	352/18670	0.001034921	0.033139061	0.028357995	MEF2C/THBS1/PPARG/TACSTD2/VASH1/APOE/SCG2/TBXA2R/FOXP1/CXCL13/HBEGF	11
GO:0007179	GO:0007179	transforming growth factor beta receptor signaling pathway	8/191	199/18670	0.00104132	0.033139061	0.028357995	ZEB1/THBS1/HPGD/CAV1/COL3A1/BAMBI/SMAD1/SMAD2	8
GO:0002577	GO:0002577	regulation of antigen processing and presentation	3/191	20/18670	0.001056873	0.033139061	0.028357995	THBS1/CD68/LILRB2	3
GO:0048745	GO:0048745	smooth muscle tissue development	3/191	20/18670	0.001056873	0.033139061	0.028357995	TIPARP/COL3A1/MYLK	3
GO:0071560	GO:0071560	cellular response to transforming growth factor beta stimulus	9/191	249/18670	0.001086782	0.033752342	0.028882796	MEF2C/ZEB1/THBS1/HPGD/CAV1/COL3A1/BAMBI/SMAD1/SMAD2	9
GO:0001505	GO:0001505	regulation of neurotransmitter levels	11/191	355/18670	0.001108113	0.033771564	0.028899245	MEF2C/VAMP2/SYNJ1/SYT17/MAOB/SLC18A2/CAV1/NTSR1/DGKI/SYNGR3/ADCY1	11
GO:0090132	GO:0090132	epithelium migration	11/191	355/18670	0.001108113	0.033771564	0.028899245	MEF2C/THBS1/PPARG/TACSTD2/VASH1/APOE/SCG2/TBXA2R/FOXP1/CXCL13/HBEGF	11
GO:1905952	GO:1905952	regulation of lipid localization	7/191	156/18670	0.001135525	0.033980593	0.029078117	ABCB4/ACACB/THBS1/PPARG/APOE/PLA2G6/NTSR1	7
GO:1900271	GO:1900271	regulation of long-term synaptic potentiation	4/191	45/18670	0.001139522	0.033980593	0.029078117	APOE/LILRB2/MME/ADCY1	4
GO:0009746	GO:0009746	response to hexose	8/191	202/18670	0.001146233	0.033980593	0.029078117	VAMP2/LRP5L/THBS1/SLC26A6/ATG7/PLA2G6/VSNL1/SMAD2	8
GO:0003012	GO:0003012	muscle system process	13/191	472/18670	0.001180819	0.034690546	0.029685643	MEF2C/KCNH2/DYSF/PDE4B/PLA2G6/TBXA2R/ACTG2/CALD1/CAV1/MYH11/MYLK/TPM1/SLC6A8	13
GO:0017000	GO:0017000	antibiotic biosynthetic process	3/191	21/18670	0.00122378	0.035098998	0.030035166	CTNS/CYBB/MAOB	3
GO:0055093	GO:0055093	response to hyperoxia	3/191	21/18670	0.00122378	0.035098998	0.030035166	PPARG/ATG7/CAV1	3
GO:0043407	GO:0043407	negative regulation of MAP kinase activity	5/191	78/18670	0.001227012	0.035098998	0.030035166	DUSP2/APOE/DUSP4/CAV1/DUSP5	5
GO:0051924	GO:0051924	regulation of calcium ion transport	9/191	254/18670	0.001248102	0.035102325	0.030038014	CD84/DYSF/LILRB2/PDE4B/PLA2G6/RRAD/CAV1/MYLK/NTSR1	9
GO:1903706	GO:1903706	regulation of hemopoiesis	13/191	475/18670	0.001249936	0.035102325	0.030038014	MEF2C/PF4/ZEB1/RUNX3/ZBTB16/HES1/THBS1/TAL1/CSF3R/LILRB2/CYLD/FOXP1/CTLA4	13
GO:0071222	GO:0071222	cellular response to lipopolysaccharide	8/191	205/18670	0.001259421	0.035102325	0.030038014	MEF2C/PF4/CD68/SGMS1/LILRB2/PDE4B/TBXA2R/CXCL13	8
GO:0034284	GO:0034284	response to monosaccharide	8/191	207/18670	0.001339704	0.036792907	0.031484691	VAMP2/LRP5L/THBS1/SLC26A6/ATG7/PLA2G6/VSNL1/SMAD2	8
GO:0061614	GO:0061614	pri-miRNA transcription by RNA polymerase II	4/191	47/18670	0.001342642	0.036792907	0.031484691	PPARG/NFIB/NFATC4/SMAD1	4
GO:0050670	GO:0050670	regulation of lymphocyte proliferation	8/191	208/18670	0.001381345	0.037538045	0.032122325	EBI3/MEF2C/CD209/HES1/BST1/LILRB2/IGF2/CTLA4	8
GO:0032944	GO:0032944	regulation of mononuclear cell proliferation	8/191	209/18670	0.001424009	0.03806305	0.032571586	EBI3/MEF2C/CD209/HES1/BST1/LILRB2/IGF2/CTLA4	8
GO:0051216	GO:0051216	cartilage development	8/191	209/18670	0.001424009	0.03806305	0.032571586	MEF2C/ZEB1/RUNX3/ZBTB16/CTSK/MGP/NFIB/SMAD1	8
GO:0034765	GO:0034765	regulation of ion transmembrane transport	13/191	483/18670	0.001450945	0.038467748	0.032917897	MEF2C/SCN3A/VAMP2/KCNH2/THBS1/CYBB/DYSF/KCNJ15/PDE4B/PLA2G6/RRAD/CAV1/NTSR1	13
GO:1905954	GO:1905954	positive regulation of lipid localization	5/191	82/18670	0.00153465	0.040358832	0.034536149	ABCB4/ACACB/APOE/PLA2G6/NTSR1	5
GO:0071219	GO:0071219	cellular response to molecule of bacterial origin	8/191	212/18670	0.001558317	0.040627183	0.034765785	MEF2C/PF4/CD68/SGMS1/LILRB2/PDE4B/TBXA2R/CXCL13	8
GO:2001238	GO:2001238	positive regulation of extrinsic apoptotic signaling pathway	4/191	49/18670	0.001569772	0.040627183	0.034765785	THBS1/G0S2/CAV1/CYLD	4
GO:0072337	GO:0072337	modified amino acid transport	3/191	23/18670	0.001605248	0.040901198	0.035000267	CTNS/SLC22A4/SLC6A8	3
GO:1903409	GO:1903409	reactive oxygen species biosynthetic process	6/191	122/18670	0.001605444	0.040901198	0.035000267	CTNS/CYBB/MAOB/MPO/SLC18A2/CAV1	6
GO:0051098	GO:0051098	regulation of binding	11/191	373/18670	0.001642532	0.04152168	0.03553123	MEF2C/HES1/PPARG/APOE/MAPRE3/CAV1/BAMBI/CYLD/NFATC4/HEY1/SMAD2	11
GO:1903793	GO:1903793	positive regulation of anion transport	4/191	50/18670	0.001692787	0.042462915	0.03633667	ABCB4/APOE/PLA2G6/NTSR1	4
GO:0050806	GO:0050806	positive regulation of synaptic transmission	7/191	168/18670	0.001739407	0.043299293	0.037052382	VAMP2/APOE/LILRB2/MME/NTSR1/NFATC4/ADCY1	7
GO:0032368	GO:0032368	regulation of lipid transport	6/191	125/18670	0.001816765	0.044882342	0.03840704	ABCB4/THBS1/PPARG/APOE/PLA2G6/NTSR1	6
GO:0007269	GO:0007269	neurotransmitter secretion	7/191	170/18670	0.001860565	0.045278374	0.038745935	MEF2C/VAMP2/SYNJ1/SYT17/SLC18A2/DGKI/ADCY1	7
GO:0099643	GO:0099643	signal release from synapse	7/191	170/18670	0.001860565	0.045278374	0.038745935	MEF2C/VAMP2/SYNJ1/SYT17/SLC18A2/DGKI/ADCY1	7
GO:1902105	GO:1902105	regulation of leukocyte differentiation	9/191	272/18670	0.001996079	0.047983685	0.041060944	PF4/ZEB1/RUNX3/ZBTB16/TAL1/LILRB2/CYLD/FOXP1/CTLA4	9
GO:0048545	GO:0048545	response to steroid hormone	11/191	383/18670	0.002020637	0.047983685	0.041060944	KLF9/ABHD2/THBS1/PPARG/CYBB/MAOB/ALPL/CAV1/FKBP4/FOXP1/DDX17	11
GO:0034763	GO:0034763	negative regulation of transmembrane transport	6/191	128/18670	0.002048537	0.047983685	0.041060944	KCNH2/THBS1/DYSF/RRAD/CAV1/NTSR1	6
GO:1905809	GO:1905809	negative regulation of synapse organization	3/191	25/18670	0.002053667	0.047983685	0.041060944	APOE/LILRB2/NFATC4	3
GO:0016525	GO:0016525	negative regulation of angiogenesis	7/191	173/18670	0.002054467	0.047983685	0.041060944	PF4/EPN2/THBS1/PPARG/VASH1/TBXA2R/ATF2	7
GO:0070663	GO:0070663	regulation of leukocyte proliferation	8/191	222/18670	0.002080056	0.047983685	0.041060944	EBI3/MEF2C/CD209/HES1/BST1/LILRB2/IGF2/CTLA4	8
GO:0043542	GO:0043542	endothelial cell migration	9/191	274/18670	0.002097531	0.047983685	0.041060944	MEF2C/THBS1/PPARG/VASH1/APOE/SCG2/TBXA2R/FOXP1/CXCL13	9
GO:0031638	GO:0031638	zymogen activation	4/191	53/18670	0.002101767	0.047983685	0.041060944	THBS1/C1R/F12/GGT1	4
GO:0042692	GO:0042692	muscle cell differentiation	11/191	385/18670	0.00210416	0.047983685	0.041060944	MEF2C/ZEB1/HES1/DYSF/LDB3/CEACAM5/MYH11/TPM1/IGF2/NFATC4/HEY1	11
GO:2000181	GO:2000181	negative regulation of blood vessel morphogenesis	7/191	175/18670	0.002192181	0.049576048	0.042423572	PF4/EPN2/THBS1/PPARG/VASH1/TBXA2R/ATF2	7
GO:0097306	GO:0097306	cellular response to alcohol	5/191	89/18670	0.002204393	0.049576048	0.042423572	KLF9/PPARG/CYBB/LRP8/ADCY1	5
