# Supplementary material for: Telomerase-positive circulating tumor cells are associated with poor prognosis via a neutrophil-mediated inflammatory immune environment in glioma
Source: BMC Med. 2021 Nov 12;19:277. doi: 10.1186/s12916-021-02138-7 (PMC8588721; doi:10.1186/s12916-021-02138-7)
Supplement: Supplementary file 7 — Additional file 7. [file 12916_2021_2138_MOESM7_ESM.csv]

Supplementary Table S6. Gene set for GSEA.
	ID	Description	setSize	enrichmentScore	NES	pvalue	rank	leading_edge	core_enrichment
Cytotoxic cells	Cytotoxic cells	Cytotoxic cells	14	-0.810479571	-2.392803072	2.54E-07	1144	tags=79%, list=7%, signal=73%	SIGIRR/APOL3/CTSW/NKG7/KLRB1/KLRD1/GNLY/KLRF1/KLRK1/GZMH/GZMA
T cells	T cells	T cells	15	-0.749721618	-2.239511043	6.43E-06	2138	tags=87%, list=13%, signal=75%	NCALD/CD6/ITM2A/PRKCQ/CD28/LCK/CD3E/SKAP1/CD3G/CD3D/SH2D1A/CD2/GIMAP5
Neutrophils	Neutrophils	Neutrophils	25	0.684107803	1.797337382	5.25E-05	3689	tags=68%, list=23%, signal=52%	G0S2/FCAR/ALPL/DYSF/SLC25A37/CREB5/SLC22A4/PDE4B/S100A12/TNFRSF10C/HPSE/KCNJ15/CSF3R/FPR1/MGAM/VNN3/SIGLEC5
Th2 cells	Th2 cells	Th2 cells	24	-0.493082909	-1.68419533	0.006046048	3435	tags=50%, list=22%, signal=39%	NEIL3/CENPF/DHFR/CDC7/GATA3/GSTA4/SNRPD1/LIMA1/WDHD1/IL26/CXCR6/LAIR2
B cells	B cells	B cells	28	-0.41293101	-1.485619867	0.002265554	4048	tags=39%, list=25%, signal=29%	HLA-DQA1/PNOC/BLNK/QRSL1/CD72/CCR9/TCL1A/MS4A1/HLA-DOB/SPIB/TNFRSF17
SW480 cancer cells	SW480 cancer cells	SW480 cancer cells	27	-0.426661274	-1.530652751	0.00271807	2150	tags=44%, list=14%, signal=38%	ITGB4/KRT13/LRFN4/SLC27A5/JAG2/EEF1A2/MFAP2/STRA6/RHOD/S100A3/DHRS2/BMP4
T helper cells	T helper cells	T helper cells	18	-0.492884962	-1.565394291	0.003203067	4831	tags=61%, list=30%, signal=43%	DDX50/UBE2L3/PHF10/BATF/NAP1L4/ANP32B/LRBA/FAM111A/RPA1/ICOS/ASF1A
Tcm	Tcm	Tcm	30	-0.375240736	-1.369617659	0.003953749	2794	tags=33%, list=18%, signal=28%	CLUAP1/TRAF3IP3/TIMM8A/DOCK9/INPP4B/USP9Y/SNRPN/AQP3/RPP38/NEFL
NETs	NETs	NETs	10	0.652389389	1.410182048	0.007422402	3846	tags=70%, list=24%, signal=53%	OSM/ICAM1/CXCL2/ARG1/MMP9/PTX3/HGF
Normal mucosa	Normal mucosa	Normal mucosa	25	0.533230654	1.40094205	0.007803121	2276	tags=32%, list=14%, signal=27%	SPARCL1/CEACAM5/LAMA4/FBLN1/NFIB/MYH11/HEPH/C1R
CD8 T cells	CD8 T cells	CD8 T cells	31	-0.335328125	-1.234490025	0.015923567	1991	tags=32%, list=13%, signal=28%	ABT1/PRF1/FLT3LG/LIME1/CDKN2AIP/PRR5/CD8A/CD8B/ZNF22/GZMM
Macrophages	Macrophages	Macrophages	29	0.45453193	1.222683196	0.019856459	4349	tags=45%, list=27%, signal=33%	CD163/FN1/BCAT1/MS4A4A/GM2A/APOE/MARCO/CLEC5A/CHIT1/COL8A2/ATG7/SGMS1/ME1
CD4 T cells	CD4 T cells	CD4 T cells	24	-0.316763491	-1.081951092	0.031791908	1389	tags=29%, list=9%, signal=27%	RTKN2/BRIP1/CCR7/CCNB1/TRAT1/CCL5/PSAT1
Mast cells	Mast cells	Mast cells	22	-0.316643812	-1.061958437	0.035416667	2781	tags=41%, list=18%, signal=34%	TPSAB1/SIGLEC6/CTSG/HDC/KIT/TPSB2/CPA3/GATA2/MS4A2
Eosinophils	Eosinophils	Eosinophils	26	-0.285570442	-1.004846762	0.044578313	728	tags=19%, list=5%, signal=18%	THBS4/CLC/SMPD3/HRH4/CCR3
iDC	iDC	iDC	24	0.374011615	0.978188846	0.050904704	1624	tags=17%, list=10%, signal=15%	RAP1GAP/CH25H/PPARG/F13A1
NK cells	NK cells	NK cells	24	-0.277055188	-0.946321694	0.052023121	2127	tags=29%, list=13%, signal=25%	SLC30A5/PRX/FGF18/TCTN2/SPN/ALDH1B1/XCL2
Th1 cells	Th1 cells	Th1 cells	22	0.360709152	0.923837566	0.056790123	1220	tags=18%, list=8%, signal=17%	HBEGF/DGKI/ATP9A/APBB2
TFH	TFH	TFH	28	-0.259192104	-0.932506713	0.059411765	2544	tags=39%, list=16%, signal=33%	PASK/KIAA1324/PVALB/ST8SIA1/CDK5R1/TOX/B3GAT1/SIRPG/STK39/MYO6/MAGEH1
Tem	Tem	Tem	10	0.313380867	0.677393103	0.08582996	5809	tags=50%, list=37%, signal=32%	NFATC4/MEFV/TBC1D5/DDX17/GDPD5
